# Supplementary material for: Discovery and validation of novel protein markers in mucosa of portal hypertensive gastropathy
Source: BMC Gastroenterol. 2021 May 10;21:214. doi: 10.1186/s12876-021-01787-5 (PMC8111717; doi:10.1186/s12876-021-01787-5)
Supplement: Supplementary file 1 — Additional file 1. 423 differentially expressed proteins (DEPs) between normal controls and PHG patients before or after operation. [file 12876_2021_1787_MOESM1_ESM.xlsx]

## Sheet: Diff_distribution
Compared sample name	Up-regulated	Down-regulated
Inter/Nor	113	113
Inter/Ph	4	15
Ph/Nor	83	95

## Sheet: IntervsNor
Protein accession	Protein description	Gene name	Inter/Nor Ratio	Inter/Nor P value	Regulated Type	MW [kDa]	Coverage [%]	Peptides	Unique peptides	Inter1	Inter2	Inter3	Inter4	Inter5	Nor1	Nor2	Nor3	Nor4	Nor5	Ph1	Ph2	Ph3	Ph4	Ph5	Subcellular localization	KEGG KO No.	KEGG Gene	KEGG pathway	Biological Process	Cellular Component	Molecular Function	Pfam ID	Domain description	KOG category	KOG NO.	KOG description
Q9Y6Y0	Influenza virus NS1A-binding protein OS=Homo sapiens OX=9606 GN=IVNS1ABP PE=1 SV=3	IVNS1ABP	1.5516	0.0155472	Up	71.729	13.2	6	6	1.00849	1.36148	1.02568	1.42589	0.910007	0.489981	0.745744	0.979778	0.651493	0.827051	1.08067	1.20875	0.754459	1.26967	1.26087	plasma membrane	K15046	IVNS1ABP, NS1BP; influenza virus NS1A-binding protein		GO:0006139 nucleobase-containing compound metabolic process; GO:0006351 transcription, DNA-templated; GO:0006383 transcription from RNA polymerase III promoter; GO:0006396 RNA processing; GO:0006725 cellular aromatic compound metabolic process; GO:0006807 nitrogen compound metabolic process; GO:0008152 metabolic process; GO:0008380 RNA splicing; GO:0009058 biosynthetic process; GO:0009059 macromo…	GO:0005622 intracellular; GO:0005623 cell; GO:0005634 nucleus; GO:0005667 transcription factor complex; GO:0005681 spliceosomal complex; GO:0005737 cytoplasm; GO:0005829 cytosol; GO:0032991 macromolecular complex; GO:0043226 organelle; GO:0043227 membrane-bounded organelle; GO:0043229 intracellular organelle; GO:0043231 intracellular membrane-bounded organelle; GO:0044422 organelle part; GO:00444…		PF00651; PF07707	BTB/POZ domain; BTB And C-terminal Kelch	K	KOG4441	Proteins containing BTB/POZ and Kelch domains, involved in regulatory/signal transduction processes
Q9Y617	Phosphoserine aminotransferase OS=Homo sapiens OX=9606 GN=PSAT1 PE=1 SV=2	PSAT1	0.6027	0.0370552	Down	40.422	41.1	14	14	0.526158	0.84819	0.830602	0.89634	0.826759	0.788239	1.79021	0.908515	1.38792	1.64259	0.872065	0.938078	1.18686	0.960257	0.597211	cytoplasm	K00831	serC, PSAT1; phosphoserine aminotransferase [EC:2.6.1.52]	map00260 Glycine, serine and threonine metabolism; map00270 Cysteine and methionine metabolism; map00750 Vitamin B6 metabolism; map01100 Metabolic pathways; map01200 Carbon metabolism; map01230 Biosynthesis of amino acids	GO:0006082 organic acid metabolic process; GO:0006520 cellular amino acid metabolic process; GO:0006563 L-serine metabolic process; GO:0006564 L-serine biosynthetic process; GO:0006725 cellular aromatic compound metabolic process; GO:0006766 vitamin metabolic process; GO:0006767 water-soluble vitamin metabolic process; GO:0006807 nitrogen compound metabolic process; GO:0008152 metabolic process; …	GO:0005622 intracellular; GO:0005623 cell; GO:0005737 cytoplasm; GO:0005829 cytosol; GO:0044424 intracellular part; GO:0044444 cytoplasmic part; GO:0044464 cell part;	GO:0003824 catalytic activity; GO:0004648 O-phospho-L-serine:2-oxoglutarate aminotransferase activity; GO:0008483 transaminase activity; GO:0016740 transferase activity; GO:0016769 transferase activity, transferring nitrogenous groups;	PF00266	Aminotransferase class-V	E	KOG2790	Phosphoserine aminotransferase
Q9Y5M8	Signal recognition particle receptor subunit beta OS=Homo sapiens OX=9606 GN=SRPRB PE=1 SV=3	SRPRB	0.6152	0.000287287	Down	29.702	52.4	12	12	0.738383	0.921616	0.680014	0.709298	0.9069	1.40497	1.34739	1.40031	1.15921	1.11922	0.974634	0.888567	1.39496	0.797545	0.556983	cytoplasm	K12272	SRPRB, SRP102; signal recognition particle receptor subunit beta	map03060 Protein export	GO:0006950 response to stress; GO:0006986 response to unfolded protein; GO:0007154 cell communication; GO:0007165 signal transduction; GO:0009987 cellular process; GO:0010033 response to organic substance; GO:0023052 signaling; GO:0030968 endoplasmic reticulum unfolded protein response; GO:0033554 cellular response to stress; GO:0034620 cellular response to unfolded protein; GO:0034976 response t…	GO:0005622 intracellular; GO:0005623 cell; GO:0005737 cytoplasm; GO:0005783 endoplasmic reticulum; GO:0005785 signal recognition particle receptor complex; GO:0005789 endoplasmic reticulum membrane; GO:0005791 rough endoplasmic reticulum; GO:0005856 cytoskeleton; GO:0005874 microtubule; GO:0005881 cytoplasmic microtubule; GO:0012505 endomembrane system; GO:0015630 microtubule cytoskeleton; GO:001…	GO:0005047 signal recognition particle binding; GO:0005488 binding; GO:0005515 protein binding; GO:0019899 enzyme binding; GO:0031625 ubiquitin protein ligase binding; GO:0043021 ribonucleoprotein complex binding; GO:0044389 ubiquitin-like protein ligase binding; GO:0044877 macromolecular complex binding;	PF09439	Signal recognition particle receptor beta subunit	U	KOG0090	Signal recognition particle receptor, beta subunit (small G protein superfamily)
Q9Y4L1	Hypoxia up-regulated protein 1 OS=Homo sapiens OX=9606 GN=HYOU1 PE=1 SV=1	HYOU1	0.6088	0.0288864	Down	111.33	41.6	36	35	0.633646	0.830729	0.411543	1.00255	1.07878	1.29981	1.40546	0.87679	1.55514	1.36327	0.811675	0.528875	1.26882	1.17907	0.753848	endoplasmic reticulum	K09486	HYOU1; hypoxia up-regulated 1	map04141 Protein processing in endoplasmic reticulum	GO:0001666 response to hypoxia; GO:0002931 response to ischemia; GO:0006810 transport; GO:0006888 ER to Golgi vesicle-mediated transport; GO:0006897 endocytosis; GO:0006898 receptor-mediated endocytosis; GO:0006950 response to stress; GO:0006986 response to unfolded protein; GO:0007154 cell communication; GO:0007165 signal transduction; GO:0009628 response to abiotic stimulus; GO:0009966 regulati…	GO:0005576 extracellular region; GO:0005622 intracellular; GO:0005623 cell; GO:0005737 cytoplasm; GO:0005783 endoplasmic reticulum; GO:0005788 endoplasmic reticulum lumen; GO:0005790 smooth endoplasmic reticulum; GO:0012505 endomembrane system; GO:0030139 endocytic vesicle; GO:0031410 cytoplasmic vesicle; GO:0031974 membrane-enclosed lumen; GO:0031982 vesicle; GO:0031983 vesicle lumen; GO:0032991…	GO:0005488 binding; GO:0005515 protein binding; GO:0051087 chaperone binding;			O	KOG0104	Molecular chaperones GRP170/SIL1, HSP70 superfamily
Q9Y4A5	Transformation/transcription domain-associated protein OS=Homo sapiens OX=9606 GN=TRRAP PE=1 SV=3	TRRAP	1.5835	0.0438405	Up	437.6	4.6	13	13	1.06524	1.35848	1.63186	0.780512	1.26761	0.636132	1.36009	0.585314	0.715465	0.557646	1.34005	1.0778	0.613348	0.657758	1.3527	plasma membrane	K08874	TRRAP; transformation/transcription domain-associated protein	map05166 Human T-cell leukemia virus 1 infection	GO:0000075 cell cycle checkpoint; GO:0000278 mitotic cell cycle; GO:0006139 nucleobase-containing compound metabolic process; GO:0006259 DNA metabolic process; GO:0006281 DNA repair; GO:0006325 chromatin organization; GO:0006355 regulation of transcription, DNA-templated; GO:0006464 cellular protein modification process; GO:0006473 protein acetylation; GO:0006475 internal protein amino acid acety…	GO:0000123 histone acetyltransferase complex; GO:0000125 PCAF complex; GO:0000228 nuclear chromosome; GO:0000428 DNA-directed RNA polymerase complex; GO:0000785 chromatin; GO:0000790 nuclear chromatin; GO:0000812 Swr1 complex; GO:0005622 intracellular; GO:0005623 cell; GO:0005634 nucleus; GO:0005654 nucleoplasm; GO:0005667 transcription factor complex; GO:0005694 chromosome; GO:0005737 cytoplasm;…	GO:0003682 chromatin binding; GO:0003712 transcription cofactor activity; GO:0003713 transcription coactivator activity; GO:0003824 catalytic activity; GO:0005488 binding; GO:0008233 peptidase activity; GO:0008234 cysteine-type peptidase activity; GO:0016301 kinase activity; GO:0016740 transferase activity; GO:0016772 transferase activity, transferring phosphorus-containing groups; GO:0016787 hyd…			BDLT	KOG0889	Histone acetyltransferase SAGA, TRRAP/TRA1 component, PI-3 kinase superfamily
Q9Y3D0	Cytosolic iron-sulfur assembly component 2B OS=Homo sapiens OX=9606 GN=CIAO2B PE=1 SV=1	CIAO2B	1.5298	0.0299328	Up	17.663	30.1	3	3				1.26936	1.12682				0.74731	0.81899				0.902378	1.13514	cytoplasm				GO:0006790 sulfur compound metabolic process; GO:0007059 chromosome segregation; GO:0008152 metabolic process; GO:0009987 cellular process; GO:0016043 cellular component organization; GO:0016226 iron-sulfur cluster assembly; GO:0022607 cellular component assembly; GO:0031163 metallo-sulfur cluster assembly; GO:0044085 cellular component biogenesis; GO:0044237 cellular metabolic process; GO:005118…	GO:0005622 intracellular; GO:0005623 cell; GO:0005634 nucleus; GO:0005654 nucleoplasm; GO:0005737 cytoplasm; GO:0005819 spindle; GO:0005829 cytosol; GO:0005856 cytoskeleton; GO:0015630 microtubule cytoskeleton; GO:0031974 membrane-enclosed lumen; GO:0031981 nuclear lumen; GO:0032991 macromolecular complex; GO:0043226 organelle; GO:0043227 membrane-bounded organelle; GO:0043228 non-membrane-bounde…		PF01883	Domain of unknown function DUF59	S	KOG3381	Uncharacterized conserved protein
Q9Y2U8	Inner nuclear membrane protein Man1 OS=Homo sapiens OX=9606 GN=LEMD3 PE=1 SV=2	LEMD3	1.6417	0.03651	Up	99.996	17.3	10	10	1.20396	1.49378	1.43039	0.824673	1.01547	1.31603	0.708523	0.672933	0.447649	0.49039	1.22162	1.26425	1.14217	0.902296	0.865871	plasma membrane	K19410	LEMD3; inner nuclear membrane protein Man1		GO:0000003 reproduction; GO:0000280 nuclear division; GO:0001525 angiogenesis; GO:0001568 blood vessel development; GO:0001667 ameboidal-type cell migration; GO:0001944 vasculature development; GO:0002041 intussusceptive angiogenesis; GO:0002044 blood vessel endothelial cell migration involved in intussusceptive angiogenesis; GO:0006355 regulation of transcription, DNA-templated; GO:0006357 regul…	GO:0005622 intracellular; GO:0005623 cell; GO:0005634 nucleus; GO:0005635 nuclear envelope; GO:0005637 nuclear inner membrane; GO:0005639 integral component of nuclear inner membrane; GO:0012505 endomembrane system; GO:0016020 membrane; GO:0016021 integral component of membrane; GO:0019866 organelle inner membrane; GO:0031090 organelle membrane; GO:0031224 intrinsic component of membrane; GO:0031…	GO:0003676 nucleic acid binding; GO:0003677 DNA binding; GO:0003682 chromatin binding; GO:0005488 binding; GO:0031490 chromatin DNA binding; GO:0097159 organic cyclic compound binding; GO:1901363 heterocyclic compound binding;	PF03020; PF09402	LEM domain; Man1-Src1p-C-terminal domain	K	KOG0147	Transcriptional coactivator CAPER (RRM superfamily)
Q9Y2Q0	Phospholipid-transporting ATPase IA OS=Homo sapiens OX=9606 GN=ATP8A1 PE=1 SV=1	ATP8A1	2.0201	0.0094327	Up	131.37	15.9	15	14	1.82678	1.39417	0.966239	1.25862	1.13362	0.494244	0.621696	1.25949	0.398659	0.482819	1.34578	0.537954	1.30324	1.2086	0.768091	plasma membrane	K14802	DRS2, ATP8A; phospholipid-transporting ATPase [EC:7.6.2.1]		GO:0001775 cell activation; GO:0002252 immune effector process; GO:0002263 cell activation involved in immune response; GO:0002274 myeloid leukocyte activation; GO:0002275 myeloid cell activation involved in immune response; GO:0002283 neutrophil activation involved in immune response; GO:0002366 leukocyte activation involved in immune response; GO:0002376 immune system process; GO:0002443 leukoc…	GO:0000323 lytic vacuole; GO:0005622 intracellular; GO:0005623 cell; GO:0005737 cytoplasm; GO:0005764 lysosome; GO:0005765 lysosomal membrane; GO:0005766 primary lysosome; GO:0005773 vacuole; GO:0005774 vacuolar membrane; GO:0005783 endoplasmic reticulum; GO:0005794 Golgi apparatus; GO:0005802 trans-Golgi network; GO:0005886 plasma membrane; GO:0012505 endomembrane system; GO:0012506 vesicle memb…	GO:0003824 catalytic activity; GO:0004012 phospholipid-translocating ATPase activity; GO:0005215 transporter activity; GO:0005319 lipid transporter activity; GO:0005548 phospholipid transporter activity; GO:0008324 cation transmembrane transporter activity; GO:0015075 ion transmembrane transporter activity; GO:0015318 inorganic solute uptake transmembrane transporter activity; GO:0015399 primary …			P	KOG0206	P-type ATPase
Q9Y2G3	Probable phospholipid-transporting ATPase IF OS=Homo sapiens OX=9606 GN=ATP11B PE=1 SV=2	ATP11B	1.7767	0.0281183	Up	134.19	9.6	9	9	2.00816	1.26834	0.827538	0.761829	0.864274	0.551406	0.793471	0.597436	0.601566	0.681361	1.66668	1.45272	1.08628	1.22576	0.613181	plasma membrane	K01530	E7.6.2.1; phospholipid-translocating ATPase [EC:7.6.2.1]		GO:0001775 cell activation; GO:0002252 immune effector process; GO:0002263 cell activation involved in immune response; GO:0002274 myeloid leukocyte activation; GO:0002275 myeloid cell activation involved in immune response; GO:0002283 neutrophil activation involved in immune response; GO:0002366 leukocyte activation involved in immune response; GO:0002376 immune system process; GO:0002443 leukoc…	GO:0000323 lytic vacuole; GO:0005622 intracellular; GO:0005623 cell; GO:0005634 nucleus; GO:0005635 nuclear envelope; GO:0005637 nuclear inner membrane; GO:0005737 cytoplasm; GO:0005764 lysosome; GO:0005765 lysosomal membrane; GO:0005766 primary lysosome; GO:0005768 endosome; GO:0005773 vacuole; GO:0005774 vacuolar membrane; GO:0005783 endoplasmic reticulum; GO:0005886 plasma membrane; GO:0012505…	GO:0003824 catalytic activity; GO:0004012 phospholipid-translocating ATPase activity; GO:0005215 transporter activity; GO:0005319 lipid transporter activity; GO:0005548 phospholipid transporter activity; GO:0015075 ion transmembrane transporter activity; GO:0016462 pyrophosphatase activity; GO:0016787 hydrolase activity; GO:0016817 hydrolase activity, acting on acid anhydrides; GO:0016818 hydrola…			P	KOG0206	P-type ATPase
Q9UMS6	Synaptopodin-2 OS=Homo sapiens OX=9606 GN=SYNPO2 PE=1 SV=2	SYNPO2	4.0388	0.0430801	Up	117.51	33.3	29	29	2.42228	2.26538	2.19163	0.767522	0.37928	0.837345	0.323997	0.687378	0.107581	0.030938	1.08816	0.586592	1.00653	0.999971	1.30542	nucleus				GO:0000045 autophagosome assembly; GO:0001932 regulation of protein phosphorylation; GO:0006914 autophagy; GO:0006996 organelle organization; GO:0007033 vacuole organization; GO:0008152 metabolic process; GO:0009056 catabolic process; GO:0009987 cellular process; GO:0010638 positive regulation of organelle organization; GO:0016043 cellular component organization; GO:0016236 macroautophagy; GO:001…	GO:0001725 stress fiber; GO:0005622 intracellular; GO:0005623 cell; GO:0005634 nucleus; GO:0005737 cytoplasm; GO:0005829 cytosol; GO:0005856 cytoskeleton; GO:0005912 adherens junction; GO:0005924 cell-substrate adherens junction; GO:0005925 focal adhesion; GO:0015629 actin cytoskeleton; GO:0030016 myofibril; GO:0030017 sarcomere; GO:0030018 Z disc; GO:0030054 cell junction; GO:0030055 cell-substr…	GO:0003779 actin binding; GO:0005488 binding; GO:0005515 protein binding; GO:0008092 cytoskeletal protein binding; GO:0031005 filamin binding; GO:0042805 actinin binding; GO:0051371 muscle alpha-actinin binding; GO:0051393 alpha-actinin binding; GO:0071889 14-3-3 protein binding;	PF00595	PDZ domain (Also known as DHR or GLGF)	TZ	KOG1703	Adaptor protein Enigma and related PDZ-LIM proteins
Q9UBX5	Fibulin-5 OS=Homo sapiens OX=9606 GN=FBLN5 PE=1 SV=1	FBLN5	4.6236	8.36954e-05	Up	50.18	21.7	9	9	2.18036	1.53137	0.876574	1.51007	1.12503	0.507209	0.317481	0.251435	0.237718	0.24846	1.4991	0.656129	0.949138	1.57705	1.53288	extracellular	K17340	FBLN5; fibulin 5		GO:0001558 regulation of cell growth; GO:0006810 transport; GO:0007155 cell adhesion; GO:0007160 cell-matrix adhesion; GO:0008104 protein localization; GO:0009987 cellular process; GO:0016043 cellular component organization; GO:0019222 regulation of metabolic process; GO:0022607 cellular component assembly; GO:0022610 biological adhesion; GO:0030198 extracellular matrix organization; GO:0031323 r…	GO:0005576 extracellular region; GO:0005615 extracellular space; GO:0031012 extracellular matrix; GO:0044421 extracellular region part;	GO:0005102 receptor binding; GO:0005178 integrin binding; GO:0005488 binding; GO:0005515 protein binding; GO:0008022 protein C-terminus binding; GO:0042802 identical protein binding; GO:0042803 protein homodimerization activity; GO:0044877 macromolecular complex binding; GO:0046983 protein dimerization activity; GO:0050839 cell adhesion molecule binding;	PF07645; PF12662	Calcium-binding EGF domain; Complement Clr-like EGF-like	T	KOG1217	Fibrillins and related proteins containing Ca2+-binding EGF-like domains
Q9UBS4	DnaJ homolog subfamily B member 11 OS=Homo sapiens OX=9606 GN=DNAJB11 PE=1 SV=1	DNAJB11	0.5884	0.0297019	Down	40.513	31.3	12	12	0.66754	0.88101	0.537746	0.845595	1.03186	2.13124	1.40836	0.823256	1.17077	1.20322	0.788124	0.511909	1.26733	0.987823	0.744225	extracellular	K09517	DNAJB11; DnaJ homolog subfamily B member 11	map04141 Protein processing in endoplasmic reticulum	GO:0006139 nucleobase-containing compound metabolic process; GO:0006725 cellular aromatic compound metabolic process; GO:0006807 nitrogen compound metabolic process; GO:0006950 response to stress; GO:0006986 response to unfolded protein; GO:0007154 cell communication; GO:0007165 signal transduction; GO:0007275 multicellular organism development; GO:0007399 nervous system development; GO:0008152 m…	GO:0005576 extracellular region; GO:0005615 extracellular space; GO:0005622 intracellular; GO:0005623 cell; GO:0005634 nucleus; GO:0005737 cytoplasm; GO:0005783 endoplasmic reticulum; GO:0005788 endoplasmic reticulum lumen; GO:0012505 endomembrane system; GO:0031974 membrane-enclosed lumen; GO:0032991 macromolecular complex; GO:0034663 endoplasmic reticulum chaperone complex; GO:0043226 organelle…	GO:0005102 receptor binding; GO:0005488 binding; GO:0005515 protein binding; GO:0051082 unfolded protein binding;	PF00226; PF01556	DnaJ domain; DnaJ C terminal domain	O	KOG0713	Molecular chaperone (DnaJ superfamily)
Q9UBI1	COMM domain-containing protein 3 OS=Homo sapiens OX=9606 GN=COMMD3 PE=1 SV=1	COMMD3	0.555	0.00144072	Down	22.151	47.7	8	8	0.832068	0.855372	0.918047	0.595892	0.658301	1.58001	1.11768	1.30751	1.15511	1.79399	0.935746	0.955519	1.14129	0.585034	0.568439	cytoplasm,nucleus	K22559	COMMD3, BUP; COMM domain containing 3		GO:0001775 cell activation; GO:0002252 immune effector process; GO:0002263 cell activation involved in immune response; GO:0002274 myeloid leukocyte activation; GO:0002275 myeloid cell activation involved in immune response; GO:0002283 neutrophil activation involved in immune response; GO:0002366 leukocyte activation involved in immune response; GO:0002376 immune system process; GO:0002443 leukoc…	GO:0005576 extracellular region; GO:0005622 intracellular; GO:0005623 cell; GO:0005737 cytoplasm; GO:0012505 endomembrane system; GO:0030141 secretory granule; GO:0031410 cytoplasmic vesicle; GO:0031974 membrane-enclosed lumen; GO:0031982 vesicle; GO:0043226 organelle; GO:0043227 membrane-bounded organelle; GO:0043229 intracellular organelle; GO:0043233 organelle lumen; GO:0044422 organelle part;…		PF07258	HCaRG protein
Q9UBC5	Unconventional myosin-Ia OS=Homo sapiens OX=9606 GN=MYO1A PE=1 SV=1	MYO1A	0.4129	0.0159781	Down	118.4	17	16	13	0.298349	0.437635	0.882309	0.384088	1.39163	2.69859	0.980894	1.53961	1.4062	1.59492	0.433416	1.0797		0.225929	0.646733	cytoplasm	K10356	MYO1; myosin I	map05130 Pathogenic Escherichia coli infection	GO:0003008 system process; GO:0006996 organelle organization; GO:0007010 cytoskeleton organization; GO:0007015 actin filament organization; GO:0007600 sensory perception; GO:0007605 sensory perception of sound; GO:0009987 cellular process; GO:0016043 cellular component organization; GO:0022607 cellular component assembly; GO:0030029 actin filament-based process; GO:0030030 cell projection organiz…	GO:0005622 intracellular; GO:0005623 cell; GO:0005737 cytoplasm; GO:0005856 cytoskeleton; GO:0005884 actin filament; GO:0005886 plasma membrane; GO:0005902 microvillus; GO:0005903 brush border; GO:0005938 cell cortex; GO:0009925 basal plasma membrane; GO:0015629 actin cytoskeleton; GO:0016020 membrane; GO:0016323 basolateral plasma membrane; GO:0016324 apical plasma membrane; GO:0016328 lateral p…	GO:0003779 actin binding; GO:0005488 binding; GO:0005515 protein binding; GO:0008092 cytoskeletal protein binding; GO:0044877 macromolecular complex binding; GO:0051015 actin filament binding;	PF00063	Myosin head (motor domain)	Z	KOG0164	Myosin class I heavy chain
Q9P2E9	Ribosome-binding protein 1 OS=Homo sapiens OX=9606 GN=RRBP1 PE=1 SV=5	RRBP1	0.631	0.000834822	Down	152.45	54.4	69	67	0.806318	0.912888	0.65664	0.907353	0.832262	1.23612	1.63674	1.0979	1.27604	1.27537	0.873022	0.711546	1.17137	1.01661	0.589824	endoplasmic reticulum	K14000	RRBP1; ribosome-binding protein 1	map04141 Protein processing in endoplasmic reticulum	GO:0006412 translation; GO:0006518 peptide metabolic process; GO:0006807 nitrogen compound metabolic process; GO:0007154 cell communication; GO:0007165 signal transduction; GO:0008152 metabolic process; GO:0009058 biosynthetic process; GO:0009059 macromolecule biosynthetic process; GO:0009987 cellular process; GO:0010467 gene expression; GO:0019538 protein metabolic process; GO:0023052 signaling;…	GO:0005622 intracellular; GO:0005623 cell; GO:0005737 cytoplasm; GO:0005783 endoplasmic reticulum; GO:0005789 endoplasmic reticulum membrane; GO:0005840 ribosome; GO:0012505 endomembrane system; GO:0016020 membrane; GO:0016021 integral component of membrane; GO:0030176 integral component of endoplasmic reticulum membrane; GO:0031224 intrinsic component of membrane; GO:0031227 intrinsic component …	GO:0038023 signaling receptor activity; GO:0060089 molecular transducer activity;
Q9P291	Armadillo repeat-containing X-linked protein 1 OS=Homo sapiens OX=9606 GN=ARMCX1 PE=1 SV=1	ARMCX1	1.7498	0.0209048	Up	49.18	17.4	6	6	1.0542	1.23275	1.27206				0.7702	0.585783			0.657912	2.34914		0.510047	0.5679	endoplasmic reticulum
Q9P0M6	Core histone macro-H2A.2 OS=Homo sapiens OX=9606 GN=MACROH2A2 PE=1 SV=3	MACROH2A2	1.714	0.0326284	Up	40.058	51.6	15	13	1.04396	1.33749	1.36621	1.15994	1.04481	0.877566	0.260887	0.600315	0.836018	0.898039	1.21619	1.44151	0.461661	1.20573	1.24968	mitochondria	K11251	H2A; histone H2A	map04217 Necroptosis; map05034 Alcoholism; map05322 Systemic lupus erythematosus	GO:0000122 negative regulation of transcription from RNA polymerase II promoter; GO:0006325 chromatin organization; GO:0006342 chromatin silencing; GO:0006355 regulation of transcription, DNA-templated; GO:0006356 regulation of transcription from RNA polymerase I promoter; GO:0006357 regulation of transcription from RNA polymerase II promoter; GO:0006996 organelle organization; GO:0007275 multice…	GO:0000228 nuclear chromosome; GO:0000785 chromatin; GO:0000790 nuclear chromatin; GO:0000803 sex chromosome; GO:0000805 X chromosome; GO:0001740 Barr body; GO:0005622 intracellular; GO:0005623 cell; GO:0005634 nucleus; GO:0005654 nucleoplasm; GO:0005694 chromosome; GO:0031974 membrane-enclosed lumen; GO:0031981 nuclear lumen; GO:0043226 organelle; GO:0043227 membrane-bounded organelle; GO:004322…	GO:0000976 transcription regulatory region sequence-specific DNA binding; GO:0000977 RNA polymerase II regulatory region sequence-specific DNA binding; GO:0001012 RNA polymerase II regulatory region DNA binding; GO:0001067 regulatory region nucleic acid binding; GO:0003676 nucleic acid binding; GO:0003677 DNA binding; GO:0003682 chromatin binding; GO:0003690 double-stranded DNA binding; GO:000548…	PF00125; PF01661	Core histone H2A/H2B/H3/H4; Macro domain	B	KOG2633	Hismacro and SEC14 domain-containing proteins
Q9NZU5	LIM and cysteine-rich domains protein 1 OS=Homo sapiens OX=9606 GN=LMCD1 PE=1 SV=1	LMCD1	1.8787	0.000956652	Up	40.832	66	19	19	1.29686	1.23216	1.36669	1.13514	0.95536	0.564476	0.90902	0.470697	0.678691	0.563557	1.19897	0.983401	0.762132	1.25436	1.62848	nucleus				GO:0000122 negative regulation of transcription from RNA polymerase II promoter; GO:0006355 regulation of transcription, DNA-templated; GO:0006357 regulation of transcription from RNA polymerase II promoter; GO:0006807 nitrogen compound metabolic process; GO:0008152 metabolic process; GO:0009889 regulation of biosynthetic process; GO:0009890 negative regulation of biosynthetic process; GO:0009892…	GO:0005622 intracellular; GO:0005623 cell; GO:0005634 nucleus; GO:0005654 nucleoplasm; GO:0031974 membrane-enclosed lumen; GO:0031981 nuclear lumen; GO:0043226 organelle; GO:0043227 membrane-bounded organelle; GO:0043229 intracellular organelle; GO:0043231 intracellular membrane-bounded organelle; GO:0043233 organelle lumen; GO:0044422 organelle part; GO:0044424 intracellular part; GO:0044428 nuc…	GO:0003712 transcription cofactor activity; GO:0003714 transcription corepressor activity;	PF06297; PF00412	PET Domain; LIM domain	K	KOG1704	FOG: LIM domain
Q9NZC7	WW domain-containing oxidoreductase OS=Homo sapiens OX=9606 GN=WWOX PE=1 SV=1	WWOX	0.5824	0.00549799	Down	46.676	12.6	4	4	0.721782	0.875492	0.537834		0.721351	1.01452	1.43565	0.942648	1.2449	1.49277		0.672485	1.76429	0.576292		nucleus	K19329	WWOX; WW domain-containing oxidoreductase		GO:0000122 negative regulation of transcription from RNA polymerase II promoter; GO:0001501 skeletal system development; GO:0006355 regulation of transcription, DNA-templated; GO:0006357 regulation of transcription from RNA polymerase II promoter; GO:0006629 lipid metabolic process; GO:0007275 multicellular organism development; GO:0008152 metabolic process; GO:0008202 steroid metabolic process; …	GO:0005622 intracellular; GO:0005623 cell; GO:0005634 nucleus; GO:0005667 transcription factor complex; GO:0005737 cytoplasm; GO:0005739 mitochondrion; GO:0005794 Golgi apparatus; GO:0005829 cytosol; GO:0012505 endomembrane system; GO:0032991 macromolecular complex; GO:0043226 organelle; GO:0043227 membrane-bounded organelle; GO:0043229 intracellular organelle; GO:0043231 intracellular membrane-b…	GO:0003824 catalytic activity; GO:0005488 binding; GO:0005515 protein binding; GO:0016491 oxidoreductase activity; GO:0019899 enzyme binding; GO:0046983 protein dimerization activity; GO:0048037 cofactor binding; GO:0050662 coenzyme binding;	PF00397; PF00106	WW domain; short chain dehydrogenase	Q	KOG1208	Dehydrogenases with different specificities (related to short-chain alcohol dehydrogenases)
Q9NYL4	Peptidyl-prolyl cis-trans isomerase FKBP11 OS=Homo sapiens OX=9606 GN=FKBP11 PE=1 SV=1	FKBP11	0.6184	0.0121059	Down	22.18	23.4	4	4	0.897617	1.18652	0.626403	0.696895	0.531637	1.21822	1.14227	1.67209	1.17767	1.15952	0.990921	0.754212	1.76177	0.811836	0.37241	extracellular	K09576	FKBP11; FK506-binding protein 11 [EC:5.2.1.8]		GO:0000413 protein peptidyl-prolyl isomerization; GO:0006457 protein folding; GO:0006464 cellular protein modification process; GO:0006807 nitrogen compound metabolic process; GO:0008152 metabolic process; GO:0009987 cellular process; GO:0018193 peptidyl-amino acid modification; GO:0018208 peptidyl-proline modification; GO:0019538 protein metabolic process; GO:0036211 protein modification process…	GO:0005622 intracellular; GO:0005623 cell; GO:0005737 cytoplasm; GO:0044424 intracellular part; GO:0044464 cell part;	GO:0003755 peptidyl-prolyl cis-trans isomerase activity; GO:0003824 catalytic activity; GO:0005488 binding; GO:0005527 macrolide binding; GO:0005528 FK506 binding; GO:0008144 drug binding; GO:0016853 isomerase activity; GO:0016859 cis-trans isomerase activity; GO:0097159 organic cyclic compound binding; GO:1901363 heterocyclic compound binding;	PF00254	FKBP-type peptidyl-prolyl cis-trans isomerase	O	KOG0549	FKBP-type peptidyl-prolyl cis-trans isomerase
Q9NV35	Nucleotide triphosphate diphosphatase NUDT15 OS=Homo sapiens OX=9606 GN=NUDT15 PE=1 SV=1	NUDT15	0.5524	0.0328797	Down	18.609	33.5	4	4		0.712674		0.563217	1.01248		1.15413		1.43444	1.55378	0.872413			0.751088	0.945774	mitochondria	K03574	mutT, NUDT15, MTH2; 8-oxo-dGTP diphosphatase [EC:3.6.1.55]		GO:0000278 mitotic cell cycle; GO:0000302 response to reactive oxygen species; GO:0006139 nucleobase-containing compound metabolic process; GO:0006163 purine nucleotide metabolic process; GO:0006195 purine nucleotide catabolic process; GO:0006203 dGTP catabolic process; GO:0006259 DNA metabolic process; GO:0006725 cellular aromatic compound metabolic process; GO:0006753 nucleoside phosphate metab…	GO:0005622 intracellular; GO:0005623 cell; GO:0005737 cytoplasm; GO:0005829 cytosol; GO:0044424 intracellular part; GO:0044444 cytoplasmic part; GO:0044464 cell part;	GO:0003824 catalytic activity; GO:0008413 8-oxo-7,8-dihydroguanosine triphosphate pyrophosphatase activity; GO:0016462 pyrophosphatase activity; GO:0016787 hydrolase activity; GO:0016817 hydrolase activity, acting on acid anhydrides; GO:0016818 hydrolase activity, acting on acid anhydrides, in phosphorus-containing anhydrides; GO:0017110 nucleoside-diphosphatase activity; GO:0035539 8-oxo-7,8-dih…	PF00293	NUDIX domain
Q9NR12	PDZ and LIM domain protein 7 OS=Homo sapiens OX=9606 GN=PDLIM7 PE=1 SV=1	PDLIM7	2.2999	0.00965398	Up	49.844	40.3	15	15	1.6382	1.76355	1.73535	1.08785	0.605813	0.509187	0.707519	0.797955	0.487379	0.468052	1.13683	0.741635	0.610475	1.28971	1.42049	nucleus	K19867	LDB3; LIM domain-binding protein 3		GO:0000902 cell morphogenesis; GO:0000904 cell morphogenesis involved in differentiation; GO:0006810 transport; GO:0006897 endocytosis; GO:0006898 receptor-mediated endocytosis; GO:0006928 movement of cell or subcellular component; GO:0006935 chemotaxis; GO:0006996 organelle organization; GO:0007010 cytoskeleton organization; GO:0007275 multicellular organism development; GO:0007399 nervous syste…	GO:0001725 stress fiber; GO:0001726 ruffle; GO:0005622 intracellular; GO:0005623 cell; GO:0005634 nucleus; GO:0005737 cytoplasm; GO:0005829 cytosol; GO:0005856 cytoskeleton; GO:0005911 cell-cell junction; GO:0005912 adherens junction; GO:0005913 cell-cell adherens junction; GO:0005924 cell-substrate adherens junction; GO:0005925 focal adhesion; GO:0015629 actin cytoskeleton; GO:0030054 cell junct…		PF00595; PF00412	PDZ domain (Also known as DHR or GLGF); LIM domain	TZ	KOG1703	Adaptor protein Enigma and related PDZ-LIM proteins
Q9HBL0	Tensin-1 OS=Homo sapiens OX=9606 GN=TNS1 PE=1 SV=2	TNS1	2.0939	0.0120866	Up	185.7	47	56	55	1.57908	1.68944	1.69804	0.857156	0.736777	0.661555	0.708775	0.845779	0.451528	0.465464	1.31539	0.83617	0.666153	0.884746	1.60396	nucleus	K18080	TNS; tensin			GO:0005912 adherens junction; GO:0005924 cell-substrate adherens junction; GO:0005925 focal adhesion; GO:0030054 cell junction; GO:0030055 cell-substrate junction; GO:0070161 anchoring junction;		PF00017	SH2 domain	TZ	KOG2283	Clathrin coat dissociation kinase GAK/PTEN/Auxilin and related tyrosine phosphatases
Q9H2W6	39S ribosomal protein L46, mitochondrial OS=Homo sapiens OX=9606 GN=MRPL46 PE=1 SV=1	MRPL46	0.6472	0.028916	Down	31.705	21.1	5	5	1.03917	0.659878	0.571316	0.743725	1.17254	1.38058	1.74513	1.12115	0.950833	1.27143	0.648873	0.612977	1.69006	0.739158	0.653178	mitochondria	K17427	MRPL46; large subunit ribosomal protein L46		GO:0006412 translation; GO:0006414 translational elongation; GO:0006415 translational termination; GO:0006518 peptide metabolic process; GO:0006807 nitrogen compound metabolic process; GO:0008152 metabolic process; GO:0009058 biosynthetic process; GO:0009059 macromolecule biosynthetic process; GO:0009987 cellular process; GO:0010467 gene expression; GO:0016043 cellular component organization; GO:…	GO:0000313 organellar ribosome; GO:0000315 organellar large ribosomal subunit; GO:0005622 intracellular; GO:0005623 cell; GO:0005634 nucleus; GO:0005654 nucleoplasm; GO:0005737 cytoplasm; GO:0005739 mitochondrion; GO:0005740 mitochondrial envelope; GO:0005743 mitochondrial inner membrane; GO:0005759 mitochondrial matrix; GO:0005761 mitochondrial ribosome; GO:0005762 mitochondrial large ribosomal …	GO:0003735 structural constituent of ribosome; GO:0005198 structural molecule activity;			J	KOG4548	Mitochondrial ribosomal protein L17
Q9H1E5	Thioredoxin-related transmembrane protein 4 OS=Homo sapiens OX=9606 GN=TMX4 PE=1 SV=1	TMX4	1.8088	0.0309771	Up	38.952	14.3	4	4	1.47726	1.48811	1.62394	0.897951	0.922045	0.909998	0.329454	1.11724	0.616969	0.569682	1.25188	0.793634	1.17562	1.00571	0.820507	extracellular				GO:0006457 protein folding; GO:0006950 response to stress; GO:0009987 cellular process; GO:0033554 cellular response to stress; GO:0034976 response to endoplasmic reticulum stress; GO:0050896 response to stimulus; GO:0051716 cellular response to stimulus;	GO:0005622 intracellular; GO:0005623 cell; GO:0005737 cytoplasm; GO:0005783 endoplasmic reticulum; GO:0012505 endomembrane system; GO:0043226 organelle; GO:0043227 membrane-bounded organelle; GO:0043229 intracellular organelle; GO:0043231 intracellular membrane-bounded organelle; GO:0044424 intracellular part; GO:0044444 cytoplasmic part; GO:0044464 cell part;	GO:0003756 protein disulfide isomerase activity; GO:0003824 catalytic activity; GO:0016853 isomerase activity; GO:0016860 intramolecular oxidoreductase activity; GO:0016864 intramolecular oxidoreductase activity, transposing S-S bonds;	PF00085	Thioredoxin	U	KOG0913	Thiol-disulfide isomerase and thioredoxin
Q9H0J9	Protein mono-ADP-ribosyltransferase PARP12 OS=Homo sapiens OX=9606 GN=PARP12 PE=1 SV=1	PARP12	0.6323	1.02418e-05	Down	79.063	17.4	9	9	0.801275	0.743973	0.867507	0.718668	0.834343	1.40529	1.17672	1.26134	1.19268	1.23546	1.02048	1.02533	1.02385	0.817601	0.875479	cytoplasm	K15259	PARP7S; poly [ADP-ribose] polymerase 7/11/12/13 [EC:2.4.2.30]
Q9GZU7	Carboxy-terminal domain RNA polymerase II polypeptide A small phosphatase 1 OS=Homo sapiens OX=9606 GN=CTDSP1 PE=1 SV=1	CTDSP1	1.6103	0.0497906	Up	29.203	12.6	3	2	1.34477	1.46114	1.6819	0.7828	0.920047	0.746144		0.952345	0.822306	0.554761		1.26804	0.862802	0.729394	0.873544	cytoplasm,nucleus	K15731	CTDSP; carboxy-terminal domain RNA polymerase II polypeptide A small phosphatase [EC:3.1.3.16]		GO:0001932 regulation of protein phosphorylation; GO:0001933 negative regulation of protein phosphorylation; GO:0006355 regulation of transcription, DNA-templated; GO:0006357 regulation of transcription from RNA polymerase II promoter; GO:0006464 cellular protein modification process; GO:0006470 protein dephosphorylation; GO:0006793 phosphorus metabolic process; GO:0006796 phosphate-containing co…	GO:0005622 intracellular; GO:0005623 cell; GO:0005634 nucleus; GO:0005654 nucleoplasm; GO:0031974 membrane-enclosed lumen; GO:0031981 nuclear lumen; GO:0043226 organelle; GO:0043227 membrane-bounded organelle; GO:0043229 intracellular organelle; GO:0043231 intracellular membrane-bounded organelle; GO:0043233 organelle lumen; GO:0044422 organelle part; GO:0044424 intracellular part; GO:0044428 nuc…	GO:0003824 catalytic activity; GO:0004721 phosphoprotein phosphatase activity; GO:0004722 protein serine/threonine phosphatase activity; GO:0008420 CTD phosphatase activity; GO:0016787 hydrolase activity; GO:0016788 hydrolase activity, acting on ester bonds; GO:0016791 phosphatase activity; GO:0042578 phosphoric ester hydrolase activity;			K	KOG1605	TFIIF-interacting CTD phosphatase, including NLI-interacting factor (involved in RNA polymerase II regulation)
Q9GZM7	Tubulointerstitial nephritis antigen-like OS=Homo sapiens OX=9606 GN=TINAGL1 PE=1 SV=1	TINAGL1	1.6907	0.00225707	Up	52.387	39	15	15	1.42537	0.858875	1.21877	1.31807	1.25683	0.648241	0.830035	0.541684	0.763273	0.811589	0.725116	1.06717	1.04764	1.22574	1.2616	extracellular				GO:0006810 transport; GO:0007155 cell adhesion; GO:0016192 vesicle-mediated transport; GO:0016197 endosomal transport; GO:0022610 biological adhesion; GO:0046907 intracellular transport; GO:0051179 localization; GO:0051234 establishment of localization; GO:0051641 cellular localization; GO:0051649 establishment of localization in cell;	GO:0005576 extracellular region; GO:0005615 extracellular space; GO:0005622 intracellular; GO:0005623 cell; GO:0005737 cytoplasm; GO:0044421 extracellular region part; GO:0044424 intracellular part; GO:0044464 cell part;	GO:0005198 structural molecule activity; GO:0005201 extracellular matrix structural constituent; GO:0005488 binding; GO:0005515 protein binding; GO:0043236 laminin binding; GO:0050840 extracellular matrix binding;	PF00112	Papain family cysteine protease	S	KOG1544	Predicted cysteine proteinase TIN-ag
Q9BYN0	Sulfiredoxin-1 OS=Homo sapiens OX=9606 GN=SRXN1 PE=1 SV=2	SRXN1	1.6021	0.0116141	Up	14.259	58.4	6	6	1.4114	1.2673	0.913915	1.60319	0.957257	0.625809	0.688206	1.03274	0.834959	0.658858	0.952037	0.320357	1.99038	1.06289	0.680714	cytoplasm,nucleus	K12260	SRX1; sulfiredoxin [EC:1.8.98.2]		GO:0006950 response to stress; GO:0006979 response to oxidative stress; GO:0008152 metabolic process; GO:0009636 response to toxic substance; GO:0009987 cellular process; GO:0033554 cellular response to stress; GO:0034599 cellular response to oxidative stress; GO:0042221 response to chemical; GO:0050896 response to stimulus; GO:0051716 cellular response to stimulus; GO:0055114 oxidation-reduction…	GO:0005622 intracellular; GO:0005623 cell; GO:0005737 cytoplasm; GO:0005829 cytosol; GO:0044424 intracellular part; GO:0044444 cytoplasmic part; GO:0044464 cell part;	GO:0003824 catalytic activity; GO:0016209 antioxidant activity; GO:0016491 oxidoreductase activity; GO:0016667 oxidoreductase activity, acting on a sulfur group of donors; GO:0032542 sulfiredoxin activity;			L	KOG3388	Predicted transcription regulator/nuclease, contains ParB domain
Q9BX66	Sorbin and SH3 domain-containing protein 1 OS=Homo sapiens OX=9606 GN=SORBS1 PE=1 SV=3	SORBS1	1.8029	0.0116532	Up	142.51	28.6	29	28	1.49889	1.45023	1.49431	1.02498	0.683493	0.730943	0.550756	0.840343	0.700025	0.59016	1.17992	0.847014	0.890751	1.10416	1.41403	nucleus	K06086	SORBS1, SH3D5, PONSIN, CAP; sorbin and SH3 domain containing 1	map03320 PPAR signaling pathway; map04520 Adherens junction; map04910 Insulin signaling pathway	GO:0003008 system process; GO:0003012 muscle system process; GO:0005979 regulation of glycogen biosynthetic process; GO:0006109 regulation of carbohydrate metabolic process; GO:0006936 muscle contraction; GO:0006950 response to stress; GO:0006996 organelle organization; GO:0007010 cytoskeleton organization; GO:0007015 actin filament organization; GO:0007044 cell-substrate junction assembly; GO:00…	GO:0001725 stress fiber; GO:0005622 intracellular; GO:0005623 cell; GO:0005634 nucleus; GO:0005737 cytoplasm; GO:0005813 centrosome; GO:0005815 microtubule organizing center; GO:0005829 cytosol; GO:0005856 cytoskeleton; GO:0005886 plasma membrane; GO:0005887 integral component of plasma membrane; GO:0005899 insulin receptor complex; GO:0005911 cell-cell junction; GO:0005912 adherens junction; GO:…	GO:0003779 actin binding; GO:0005070 SH3/SH2 adaptor activity; GO:0005102 receptor binding; GO:0005158 insulin receptor binding; GO:0005488 binding; GO:0005515 protein binding; GO:0008092 cytoskeletal protein binding; GO:0008134 transcription factor binding; GO:0019899 enzyme binding; GO:0019900 kinase binding; GO:0019901 protein kinase binding; GO:0030674 protein binding, bridging; GO:0031625 ub…	PF07653; PF00018	Variant SH3 domain; SH3 domain	Z	KOG4225	Sorbin and SH3 domain-containing protein
Q9BTE3	Mini-chromosome maintenance complex-binding protein OS=Homo sapiens OX=9606 GN=MCMBP PE=1 SV=2	MCMBP	1.5959	0.0292691	Up	72.979	6.1	3	3				1.04971	1.20975				0.736246	0.679563		0.762523		0.84443	1.71777	cytoplasm				GO:0000819 sister chromatid segregation; GO:0006139 nucleobase-containing compound metabolic process; GO:0006259 DNA metabolic process; GO:0006260 DNA replication; GO:0006261 DNA-dependent DNA replication; GO:0006725 cellular aromatic compound metabolic process; GO:0006807 nitrogen compound metabolic process; GO:0006996 organelle organization; GO:0007049 cell cycle; GO:0007059 chromosome segregat…	GO:0000228 nuclear chromosome; GO:0000785 chromatin; GO:0000790 nuclear chromatin; GO:0005622 intracellular; GO:0005623 cell; GO:0005634 nucleus; GO:0005654 nucleoplasm; GO:0005694 chromosome; GO:0005737 cytoplasm; GO:0005829 cytosol; GO:0005886 plasma membrane; GO:0016020 membrane; GO:0031974 membrane-enclosed lumen; GO:0031981 nuclear lumen; GO:0032991 macromolecular complex; GO:0042555 MCM com…	GO:0003682 chromatin binding; GO:0005488 binding;			L	KOG2545	Conserved membrane protein
Q9BQ52	Zinc phosphodiesterase ELAC protein 2 OS=Homo sapiens OX=9606 GN=ELAC2 PE=1 SV=2	ELAC2	1.7206	0.0209264	Up	92.218	25.7	15	15	0.968941	1.1268	0.734979	1.28492	1.23025	0.779405	0.347456	0.733594	0.81866	0.427805	1.513	0.995028	0.873798	1.52202	1.64334	mitochondria	K00784	rnz; ribonuclease Z [EC:3.1.26.11]	map03013 RNA transport	GO:0000959 mitochondrial RNA metabolic process; GO:0000963 mitochondrial RNA processing; GO:0006139 nucleobase-containing compound metabolic process; GO:0006396 RNA processing; GO:0006399 tRNA metabolic process; GO:0006725 cellular aromatic compound metabolic process; GO:0006807 nitrogen compound metabolic process; GO:0008033 tRNA processing; GO:0008152 metabolic process; GO:0009987 cellular proc…	GO:0005622 intracellular; GO:0005623 cell; GO:0005634 nucleus; GO:0005654 nucleoplasm; GO:0005737 cytoplasm; GO:0005739 mitochondrion; GO:0005759 mitochondrial matrix; GO:0009295 nucleoid; GO:0031974 membrane-enclosed lumen; GO:0031981 nuclear lumen; GO:0042645 mitochondrial nucleoid; GO:0043226 organelle; GO:0043227 membrane-bounded organelle; GO:0043228 non-membrane-bounded organelle; GO:004322…	GO:0003824 catalytic activity; GO:0004518 nuclease activity; GO:0004519 endonuclease activity; GO:0004521 endoribonuclease activity; GO:0004540 ribonuclease activity; GO:0004549 tRNA-specific ribonuclease activity; GO:0016787 hydrolase activity; GO:0016788 hydrolase activity, acting on ester bonds; GO:0016891 endoribonuclease activity, producing 5'-phosphomonoesters; GO:0016893 endonuclease activ…	PF13691; PF12706	Family description; Beta-lactamase superfamily domain	L	KOG2121	Predicted metal-dependent hydrolase (beta-lactamase superfamily)
Q9BQ13	BTB/POZ domain-containing protein KCTD14 OS=Homo sapiens OX=9606 GN=KCTD14 PE=1 SV=2	KCTD14	0.4109	0.00342007	Down	29.591	22	5	5	0.247602	0.609578	0.858761	0.831325	0.597666	1.42769	1.54461	1.90235	1.24625	1.53315	0.635885	1.14588	0.770751	0.554056	1.09445	nucleus	K21917	KCTD7_14; BTB/POZ domain-containing protein KCTD7/14					PF02214	K+ channel tetramerisation domain	S	KOG2723	Uncharacterized conserved protein, contains BTB/POZ domain
Q99715	Collagen alpha-1(XII) chain OS=Homo sapiens OX=9606 GN=COL12A1 PE=1 SV=2	COL12A1	2.2787	0.0261818	Up	333.14	25	54	54	1.24428	1.8984	1.64397	0.671416	1.1106	0.822824	0.8973	0.650298	0.266727	0.245542	1.52378	1.24748	0.501014	1.04988	1.2265	endoplasmic reticulum	K08132	COL12A; collagen, type XII, alpha	map04974 Protein digestion and absorption	GO:0001501 skeletal system development; GO:0001704 formation of primary germ layer; GO:0001706 endoderm formation; GO:0007275 multicellular organism development; GO:0007369 gastrulation; GO:0007492 endoderm development; GO:0009653 anatomical structure morphogenesis; GO:0009790 embryo development; GO:0009888 tissue development; GO:0009987 cellular process; GO:0016043 cellular component organizatio…	GO:0005576 extracellular region; GO:0005581 collagen trimer; GO:0005593 FACIT collagen trimer; GO:0005595 collagen type XII trimer; GO:0005622 intracellular; GO:0005623 cell; GO:0005737 cytoplasm; GO:0005783 endoplasmic reticulum; GO:0005788 endoplasmic reticulum lumen; GO:0012505 endomembrane system; GO:0030934 anchoring collagen complex; GO:0031012 extracellular matrix; GO:0031974 membrane-encl…		PF00041; PF00092	Fibronectin type III domain; von Willebrand factor type A domain	W	KOG3544	Collagens (type IV and type XIII), and related proteins
Q96ST2	Protein IWS1 homolog OS=Homo sapiens OX=9606 GN=IWS1 PE=1 SV=2	IWS1	1.5289	0.00881231	Up	91.954	4.4	3	3		1.17038	1.26774				0.795204			0.799525		0.869865		0.827036	1.27025	nucleus	K17498	SPN1, IWS1; transcription factor SPN1		GO:0000414 regulation of histone H3-K36 methylation; GO:0006139 nucleobase-containing compound metabolic process; GO:0006351 transcription, DNA-templated; GO:0006354 DNA-templated transcription, elongation; GO:0006355 regulation of transcription, DNA-templated; GO:0006366 transcription from RNA polymerase II promoter; GO:0006368 transcription elongation from RNA polymerase II promoter; GO:0006725…	GO:0005622 intracellular; GO:0005623 cell; GO:0005634 nucleus; GO:0005654 nucleoplasm; GO:0031974 membrane-enclosed lumen; GO:0031981 nuclear lumen; GO:0043226 organelle; GO:0043227 membrane-bounded organelle; GO:0043229 intracellular organelle; GO:0043231 intracellular membrane-bounded organelle; GO:0043233 organelle lumen; GO:0044422 organelle part; GO:0044424 intracellular part; GO:0044428 nuc…		PF08711	TFIIS helical bundle-like domain	K	KOG1793	Uncharacterized conserved protein
Q96S06	Lipase maturation factor 1 OS=Homo sapiens OX=9606 GN=LMF1 PE=1 SV=1	LMF1	0.477	0.00461842	Down	64.873	8.6	3	3	0.640188	0.942131	0.781174	0.388059	0.71123	1.18089	1.03968	2.02116	1.72246	1.29541	1.16755	0.797122	1.35348	0.491486	0.467969	plasma membrane	K23555	LMF1; lipase maturation factor 1		GO:0002790 peptide secretion; GO:0006464 cellular protein modification process; GO:0006486 protein glycosylation; GO:0006629 lipid metabolic process; GO:0006638 neutral lipid metabolic process; GO:0006639 acylglycerol metabolic process; GO:0006641 triglyceride metabolic process; GO:0006807 nitrogen compound metabolic process; GO:0006810 transport; GO:0006888 ER to Golgi vesicle-mediated transport…	GO:0005622 intracellular; GO:0005623 cell; GO:0005737 cytoplasm; GO:0005783 endoplasmic reticulum; GO:0005789 endoplasmic reticulum membrane; GO:0012505 endomembrane system; GO:0016020 membrane; GO:0031984 organelle subcompartment; GO:0042175 nuclear outer membrane-endoplasmic reticulum membrane network; GO:0043226 organelle; GO:0043227 membrane-bounded organelle; GO:0043229 intracellular organel…
Q96QG7	Myotubularin-related protein 9 OS=Homo sapiens OX=9606 GN=MTMR9 PE=1 SV=1	MTMR9	1.5567	0.0224758	Up	63.461	16.8	7	7	1.41504	1.41745	1.07122	1.036	1.0604	0.41503	0.921232	0.750414	0.813529	0.954253	0.666532	1.08889	1.30322	1.27973	0.80707	cytoplasm	K18084	MTMR9; myotubularin-related protein 9		GO:0006629 lipid metabolic process; GO:0006644 phospholipid metabolic process; GO:0006650 glycerophospholipid metabolic process; GO:0006661 phosphatidylinositol biosynthetic process; GO:0006793 phosphorus metabolic process; GO:0006796 phosphate-containing compound metabolic process; GO:0008152 metabolic process; GO:0008610 lipid biosynthetic process; GO:0008654 phospholipid biosynthetic process; …	GO:0005622 intracellular; GO:0005623 cell; GO:0005737 cytoplasm; GO:0005829 cytosol; GO:0032991 macromolecular complex; GO:0044424 intracellular part; GO:0044444 cytoplasmic part; GO:0044464 cell part;	GO:0003824 catalytic activity; GO:0004438 phosphatidylinositol-3-phosphatase activity; GO:0005488 binding; GO:0005515 protein binding; GO:0016787 hydrolase activity; GO:0016788 hydrolase activity, acting on ester bonds; GO:0016791 phosphatase activity; GO:0019899 enzyme binding; GO:0019902 phosphatase binding; GO:0019903 protein phosphatase binding; GO:0034593 phosphatidylinositol bisphosphate ph…	PF06602	Myotubularin-related	S	KOG1089	Myotubularin-related phosphatidylinositol 3-phosphate 3-phosphatase MTM6
Q96PY5	Formin-like protein 2 OS=Homo sapiens OX=9606 GN=FMNL2 PE=1 SV=3	FMNL2	0.3642	0.00221522	Down	123.32	5.2	5	3	0.788894	0.699674	0.511844	0.481808	0.722171		1.54698		1.97236		1.01496	1.63936			0.621938	cytoplasm,nucleus									TZ	KOG1923	Rac1 GTPase effector FRL
Q96PD5	N-acetylmuramoyl-L-alanine amidase OS=Homo sapiens OX=9606 GN=PGLYRP2 PE=1 SV=1	PGLYRP2	0.4369	0.0147775	Down	62.216	20	7	7	0.520254	0.693186	0.374899	0.728041	0.752306	1.40008	1.85876	0.564459	1.76002	1.44089	1.45342	0.285287		1.06459	1.1038	extracellular	K01446	PGRP; peptidoglycan recognition protein		GO:0001519 peptide amidation; GO:0001817 regulation of cytokine production; GO:0001818 negative regulation of cytokine production; GO:0002218 activation of innate immune response; GO:0002221 pattern recognition receptor signaling pathway; GO:0002253 activation of immune response; GO:0002376 immune system process; GO:0002682 regulation of immune system process; GO:0002683 negative regulation of im…	GO:0005576 extracellular region; GO:0005622 intracellular; GO:0005623 cell; GO:0016020 membrane; GO:0044464 cell part;	GO:0003824 catalytic activity; GO:0005488 binding; GO:0005539 glycosaminoglycan binding; GO:0008329 signaling pattern recognition receptor activity; GO:0008745 N-acetylmuramoyl-L-alanine amidase activity; GO:0016019 peptidoglycan receptor activity; GO:0016787 hydrolase activity; GO:0016810 hydrolase activity, acting on carbon-nitrogen (but not peptide) bonds; GO:0016811 hydrolase activity, acting…	PF01510	N-acetylmuramoyl-L-alanine amidase
Q96PC5	Melanoma inhibitory activity protein 2 OS=Homo sapiens OX=9606 GN=MIA2 PE=1 SV=4	MIA2	0.6502	0.0265872	Down	159.83	19.9	23	23	0.731278	0.917905	0.862066	0.856473	0.659389	0.914808	1.87046	1.40471	1.00335	1.00062	0.960117	0.857822	1.41861	0.863706	0.678682	peroxisome	K23703			GO:0006810 transport; GO:0006886 intracellular protein transport; GO:0006888 ER to Golgi vesicle-mediated transport; GO:0008104 protein localization; GO:0009987 cellular process; GO:0015031 protein transport; GO:0015833 peptide transport; GO:0016043 cellular component organization; GO:0016192 vesicle-mediated transport; GO:0022607 cellular component assembly; GO:0032527 protein exit from endoplas…	GO:0005622 intracellular; GO:0005623 cell; GO:0005737 cytoplasm; GO:0005783 endoplasmic reticulum; GO:0005789 endoplasmic reticulum membrane; GO:0012505 endomembrane system; GO:0016020 membrane; GO:0031984 organelle subcompartment; GO:0042175 nuclear outer membrane-endoplasmic reticulum membrane network; GO:0043226 organelle; GO:0043227 membrane-bounded organelle; GO:0043229 intracellular organel…	GO:0005215 transporter activity; GO:0008047 enzyme activator activity; GO:0008565 protein transporter activity; GO:0030234 enzyme regulator activity; GO:0042954 lipoprotein transporter activity; GO:0098772 molecular function regulator;	PF07653	Variant SH3 domain
Q96NB2	Sideroflexin-2 OS=Homo sapiens OX=9606 GN=SFXN2 PE=1 SV=2	SFXN2	0.4927	0.0311964	Down	36.231	27.6	7	7	1.15414	0.355942	1.02616	0.410442	0.535822	0.906694	1.78982	1.96379	0.872691	1.5349	0.769128	1.42918	1.34402	0.519021	0.38826	cytoplasm	K23501	SFXN2; sideroflexin-2							S	KOG3767	Sideroflexin
Q96KR6	Protein FAM210B, mitochondrial OS=Homo sapiens OX=9606 GN=FAM210B PE=1 SV=2	FAM210B	2.1899	0.0271715	Up	20.424	11.5	1	1				0.935732	0.780171				0.354392	0.429144				2.86021	0.640351	extracellular				GO:0002682 regulation of immune system process; GO:0002684 positive regulation of immune system process; GO:0009719 response to endogenous stimulus; GO:0009725 response to hormone; GO:0009987 cellular process; GO:0010033 response to organic substance; GO:0014070 response to organic cyclic compound; GO:0032355 response to estradiol; GO:0032870 cellular response to hormone stimulus; GO:0033993 resp…	GO:0005622 intracellular; GO:0005623 cell; GO:0005737 cytoplasm; GO:0005739 mitochondrion; GO:0005740 mitochondrial envelope; GO:0005741 mitochondrial outer membrane; GO:0016020 membrane; GO:0019867 outer membrane; GO:0031090 organelle membrane; GO:0031224 intrinsic component of membrane; GO:0031966 mitochondrial membrane; GO:0031967 organelle envelope; GO:0031968 organelle outer membrane; GO:003…				S	KOG4526	Predicted membrane protein
Q96KC8	DnaJ homolog subfamily C member 1 OS=Homo sapiens OX=9606 GN=DNAJC1 PE=1 SV=1	DNAJC1	0.6063	0.0164157	Down	63.882	17	8	8	0.726607	1.03772	0.824752	0.780803	0.857886	1.89765	1.34468	0.815165	1.28111	1.63406	0.562739	0.715888	0.959104	0.97126	0.590577	plasma membrane	K09521	DNAJC1; DnaJ homolog subfamily C member 1	map04141 Protein processing in endoplasmic reticulum	GO:0002791 regulation of peptide secretion; GO:0006355 regulation of transcription, DNA-templated; GO:0006357 regulation of transcription from RNA polymerase II promoter; GO:0006417 regulation of translation; GO:0006457 protein folding; GO:0009889 regulation of biosynthetic process; GO:0009892 negative regulation of metabolic process; GO:0009987 cellular process; GO:0010468 regulation of gene exp…	GO:0005622 intracellular; GO:0005623 cell; GO:0005634 nucleus; GO:0005635 nuclear envelope; GO:0005737 cytoplasm; GO:0005783 endoplasmic reticulum; GO:0005788 endoplasmic reticulum lumen; GO:0005789 endoplasmic reticulum membrane; GO:0005886 plasma membrane; GO:0012505 endomembrane system; GO:0016020 membrane; GO:0016021 integral component of membrane; GO:0031090 organelle membrane; GO:0031224 in…	GO:0000981 RNA polymerase II transcription factor activity, sequence-specific DNA binding; GO:0001671 ATPase activator activity; GO:0003700 transcription factor activity, sequence-specific DNA binding; GO:0005488 binding; GO:0005515 protein binding; GO:0008047 enzyme activator activity; GO:0030234 enzyme regulator activity; GO:0043021 ribonucleoprotein complex binding; GO:0043022 ribosome binding…	PF00226; PF00249	DnaJ domain; Myb-like DNA-binding domain	O	KOG0724	Zuotin and related molecular chaperones (DnaJ superfamily), contains DNA-binding domains
Q96IY4	Carboxypeptidase B2 OS=Homo sapiens OX=9606 GN=CPB2 PE=1 SV=2	CPB2	0.4663	0.0240766	Down	48.424	6.4	2	2	0.666922	0.735581	0.898765			1.94422		1.34555			0.634901	0.77406				extracellular	K01300	CPB2; carboxypeptidase B2 [EC:3.4.17.20]	map04610 Complement and coagulation cascades; map04972 Pancreatic secretion; map04974 Protein digestion and absorption	GO:0001678 cellular glucose homeostasis; GO:0001889 liver development; GO:0002673 regulation of acute inflammatory response; GO:0002682 regulation of immune system process; GO:0002697 regulation of immune effector process; GO:0002920 regulation of humoral immune response; GO:0003330 regulation of extracellular matrix constituent secretion; GO:0003331 positive regulation of extracellular matrix co…	GO:0005576 extracellular region; GO:0005615 extracellular space; GO:0044421 extracellular region part;	GO:0003824 catalytic activity; GO:0004180 carboxypeptidase activity; GO:0004181 metallocarboxypeptidase activity; GO:0008233 peptidase activity; GO:0008235 metalloexopeptidase activity; GO:0008237 metallopeptidase activity; GO:0008238 exopeptidase activity; GO:0016787 hydrolase activity; GO:0070011 peptidase activity, acting on L-amino acid peptides;	PF02244; PF00246	Carboxypeptidase activation peptide; Zinc carboxypeptidase	O	KOG2650	Zinc carboxypeptidase
Q96HJ9	Protein FMC1 homolog OS=Homo sapiens OX=9606 GN=FMC1 PE=1 SV=2	FMC1	0.6412	0.0067999	Down	12.749	30.1	3	3				0.885366	0.830333				1.3136	1.36215				0.894408	0.714145	mitochondria				GO:0006996 organelle organization; GO:0007005 mitochondrion organization; GO:0009987 cellular process; GO:0016043 cellular component organization; GO:0022607 cellular component assembly; GO:0033615 mitochondrial proton-transporting ATP synthase complex assembly; GO:0034622 cellular macromolecular complex assembly; GO:0043461 proton-transporting ATP synthase complex assembly; GO:0043933 macromolec…	GO:0005622 intracellular; GO:0005623 cell; GO:0005737 cytoplasm; GO:0005739 mitochondrion; GO:0043226 organelle; GO:0043227 membrane-bounded organelle; GO:0043229 intracellular organelle; GO:0043231 intracellular membrane-bounded organelle; GO:0044424 intracellular part; GO:0044444 cytoplasmic part; GO:0044464 cell part;
Q96G23	Ceramide synthase 2 OS=Homo sapiens OX=9606 GN=CERS2 PE=1 SV=1	CERS2	1.5482	0.0258444	Up	44.876	20.5	6	6	1.14163	1.70341	0.842145	1.0753	1.14698	0.572984	0.819508	1.09662	0.637065	0.69084	1.33733	0.865289	1.23491	0.977794	0.858199	plasma membrane	K04710	CERS1_2_3_4, LASS1_2_3_4; ceramide synthetase [EC:2.3.1.24]	map00600 Sphingolipid metabolism; map01100 Metabolic pathways; map04071 Sphingolipid signaling pathway	GO:0006629 lipid metabolic process; GO:0006643 membrane lipid metabolic process; GO:0006665 sphingolipid metabolic process; GO:0006672 ceramide metabolic process; GO:0006807 nitrogen compound metabolic process; GO:0007275 multicellular organism development; GO:0007399 nervous system development; GO:0008152 metabolic process; GO:0008285 negative regulation of cell proliferation; GO:0008610 lipid b…	GO:0005622 intracellular; GO:0005623 cell; GO:0005737 cytoplasm; GO:0005783 endoplasmic reticulum; GO:0005789 endoplasmic reticulum membrane; GO:0012505 endomembrane system; GO:0016020 membrane; GO:0031984 organelle subcompartment; GO:0042175 nuclear outer membrane-endoplasmic reticulum membrane network; GO:0043226 organelle; GO:0043227 membrane-bounded organelle; GO:0043229 intracellular organel…	GO:0003824 catalytic activity; GO:0016410 N-acyltransferase activity; GO:0016740 transferase activity; GO:0016746 transferase activity, transferring acyl groups; GO:0016747 transferase activity, transferring acyl groups other than amino-acyl groups; GO:0050291 sphingosine N-acyltransferase activity;	PF00046; PF03798	Homeobox domain; TLC domain	U	KOG1607	Protein transporter of the TRAM (translocating chain-associating membrane) superfamily
Q96EU7	C1GALT1-specific chaperone 1 OS=Homo sapiens OX=9606 GN=C1GALT1C1 PE=1 SV=1	C1GALT1C1	0.5399	0.0249905	Down	36.382	14.2	4	4	0.861242	0.906058	0.622589	0.597395	0.816571	1.0937	2.20037	1.46811		0.874431	0.961774	0.84581	1.53687	0.797063	0.418016	endoplasmic reticulum,mitochondria	K09653	C1GALT2, C1GALT1C1; C1GALT1-specific chaperone 1	map00512 Mucin type O-glycan biosynthesis; map00514 Other types of O-glycan biosynthesis; map01100 Metabolic pathways	GO:0000902 cell morphogenesis; GO:0000904 cell morphogenesis involved in differentiation; GO:0001775 cell activation; GO:0006464 cellular protein modification process; GO:0006486 protein glycosylation; GO:0006493 protein O-linked glycosylation; GO:0006807 nitrogen compound metabolic process; GO:0006950 response to stress; GO:0007596 blood coagulation; GO:0007599 hemostasis; GO:0008152 metabolic p…	GO:0000139 Golgi membrane; GO:0005622 intracellular; GO:0005623 cell; GO:0005737 cytoplasm; GO:0005794 Golgi apparatus; GO:0012505 endomembrane system; GO:0016020 membrane; GO:0031090 organelle membrane; GO:0031984 organelle subcompartment; GO:0043226 organelle; GO:0043227 membrane-bounded organelle; GO:0043229 intracellular organelle; GO:0043231 intracellular membrane-bounded organelle; GO:00444…	GO:0003824 catalytic activity; GO:0008378 galactosyltransferase activity; GO:0016263 glycoprotein-N-acetylgalactosamine 3-beta-galactosyltransferase activity; GO:0016740 transferase activity; GO:0016757 transferase activity, transferring glycosyl groups; GO:0016758 transferase activity, transferring hexosyl groups; GO:0048531 beta-1,3-galactosyltransferase activity;			G	KOG2246	Galactosyltransferases
Q96EL2	28S ribosomal protein S24, mitochondrial OS=Homo sapiens OX=9606 GN=MRPS24 PE=1 SV=1	MRPS24	1.7154	0.0370091	Up	19.015	28.1	3	3	1.53519	1.29494			1.10608		0.853154	0.676603			0.702934	0.548737	1.27088		1.01149	mitochondria	K17403	MRPS24; small subunit ribosomal protein S24		GO:0006412 translation; GO:0006414 translational elongation; GO:0006415 translational termination; GO:0006518 peptide metabolic process; GO:0006807 nitrogen compound metabolic process; GO:0008152 metabolic process; GO:0009058 biosynthetic process; GO:0009059 macromolecule biosynthetic process; GO:0009987 cellular process; GO:0010467 gene expression; GO:0016043 cellular component organization; GO:…	GO:0000313 organellar ribosome; GO:0000314 organellar small ribosomal subunit; GO:0005622 intracellular; GO:0005623 cell; GO:0005737 cytoplasm; GO:0005739 mitochondrion; GO:0005740 mitochondrial envelope; GO:0005743 mitochondrial inner membrane; GO:0005759 mitochondrial matrix; GO:0005761 mitochondrial ribosome; GO:0005763 mitochondrial small ribosomal subunit; GO:0005840 ribosome; GO:0015935 sma…	GO:0003735 structural constituent of ribosome; GO:0005198 structural molecule activity;
Q96EK5	KIF-binding protein OS=Homo sapiens OX=9606 GN=KIFBP PE=1 SV=1	KIFBP	1.6716	0.0182331	Up	71.813	9.7	6	5				1.31246	1.28109				0.829706	0.721865				1.14863	0.706257	cytoplasm	K23845	KIFBP; KIF-binding protein		GO:0006810 transport; GO:0006839 mitochondrial transport; GO:0051179 localization; GO:0051234 establishment of localization;	GO:0005622 intracellular; GO:0005623 cell; GO:0005737 cytoplasm; GO:0005739 mitochondrion; GO:0043226 organelle; GO:0043227 membrane-bounded organelle; GO:0043229 intracellular organelle; GO:0043231 intracellular membrane-bounded organelle; GO:0044424 intracellular part; GO:0044444 cytoplasmic part; GO:0044464 cell part;	GO:0005488 binding; GO:0005515 protein binding; GO:0008092 cytoskeletal protein binding; GO:0019894 kinesin binding;
Q96DZ1	Endoplasmic reticulum lectin 1 OS=Homo sapiens OX=9606 GN=ERLEC1 PE=1 SV=1	ERLEC1	0.6593	0.0217571	Down	54.858	45.5	17	17	0.702489	0.910733	0.694786	0.894858	1.01574	1.83013	1.37011	0.900141	1.09522	1.20303	0.881404	0.666004	1.1197	0.929548	0.786104	extracellular	K14008	ERLEC1, XTP3B; endoplasmic reticulum lectin 1	map04141 Protein processing in endoplasmic reticulum	GO:0006508 proteolysis; GO:0006511 ubiquitin-dependent protein catabolic process; GO:0006807 nitrogen compound metabolic process; GO:0006810 transport; GO:0006886 intracellular protein transport; GO:0006950 response to stress; GO:0008104 protein localization; GO:0008152 metabolic process; GO:0009056 catabolic process; GO:0009057 macromolecule catabolic process; GO:0009892 negative regulation of m…	GO:0005622 intracellular; GO:0005623 cell; GO:0005737 cytoplasm; GO:0005783 endoplasmic reticulum; GO:0005788 endoplasmic reticulum lumen; GO:0012505 endomembrane system; GO:0031974 membrane-enclosed lumen; GO:0043226 organelle; GO:0043227 membrane-bounded organelle; GO:0043229 intracellular organelle; GO:0043231 intracellular membrane-bounded organelle; GO:0043233 organelle lumen; GO:0044322 end…	GO:0005488 binding; GO:0005515 protein binding; GO:0051082 unfolded protein binding;			O	KOG3394	Protein OS-9
Q96C24	Synaptotagmin-like protein 4 OS=Homo sapiens OX=9606 GN=SYTL4 PE=1 SV=2	SYTL4	0.4332	0.0362266	Down	76.023	11.6	5	5	0.960766	0.516379	0.561303	1.2208	0.7629		2.31928	1.3947				1.12136	0.455961	1.17684	0.509716	nucleus	K17598	SYTL; synaptotagmin-like protein		GO:0001505 regulation of neurotransmitter levels; GO:0002576 platelet degranulation; GO:0002791 regulation of peptide secretion; GO:0002792 negative regulation of peptide secretion; GO:0002793 positive regulation of peptide secretion; GO:0006810 transport; GO:0006836 neurotransmitter transport; GO:0006887 exocytosis; GO:0006906 vesicle fusion; GO:0006996 organelle organization; GO:0007154 cell co…	GO:0005622 intracellular; GO:0005623 cell; GO:0005634 nucleus; GO:0005654 nucleoplasm; GO:0005737 cytoplasm; GO:0005768 endosome; GO:0005815 microtubule organizing center; GO:0005829 cytosol; GO:0005856 cytoskeleton; GO:0005886 plasma membrane; GO:0012505 endomembrane system; GO:0012506 vesicle membrane; GO:0015630 microtubule cytoskeleton; GO:0016020 membrane; GO:0016324 apical plasma membrane; …	GO:0000149 SNARE binding; GO:0005102 receptor binding; GO:0005488 binding; GO:0005509 calcium ion binding; GO:0005515 protein binding; GO:0005543 phospholipid binding; GO:0005544 calcium-dependent phospholipid binding; GO:0008270 zinc ion binding; GO:0008289 lipid binding; GO:0019905 syntaxin binding; GO:0030276 clathrin binding; GO:0042043 neurexin family protein binding; GO:0043167 ion binding;…	PF00168	C2 domain	U	KOG1028	Ca2+-dependent phospholipid-binding protein Synaptotagmin, required for synaptic vesicle and secretory granule exocytosis
Q96AC1	Fermitin family homolog 2 OS=Homo sapiens OX=9606 GN=FERMT2 PE=1 SV=1	FERMT2	1.8707	0.0437607	Up	77.86	32.6	22	20	1.43302	1.83743	1.64322	0.633983	0.808592	0.69709	0.662181	0.990945	0.490517	0.557134	1.49172	1.1515	0.683421	0.840346	1.0789	nucleus	K17083	FERMT2, KIND2; kindlin 2		GO:0000902 cell morphogenesis; GO:0000904 cell morphogenesis involved in differentiation; GO:0007044 cell-substrate junction assembly; GO:0007045 cell-substrate adherens junction assembly; GO:0007154 cell communication; GO:0007155 cell adhesion; GO:0007160 cell-matrix adhesion; GO:0007165 signal transduction; GO:0007166 cell surface receptor signaling pathway; GO:0007167 enzyme linked receptor pr…	GO:0005622 intracellular; GO:0005623 cell; GO:0005634 nucleus; GO:0005654 nucleoplasm; GO:0005737 cytoplasm; GO:0005829 cytosol; GO:0005886 plasma membrane; GO:0005912 adherens junction; GO:0005924 cell-substrate adherens junction; GO:0005925 focal adhesion; GO:0009898 cytoplasmic side of plasma membrane; GO:0009986 cell surface; GO:0016020 membrane; GO:0019897 extrinsic component of plasma membr…	GO:0003779 actin binding; GO:0005488 binding; GO:0005515 protein binding; GO:0005543 phospholipid binding; GO:0005547 phosphatidylinositol-3,4,5-trisphosphate binding; GO:0008092 cytoskeletal protein binding; GO:0008289 lipid binding; GO:0035091 phosphatidylinositol binding; GO:0043167 ion binding; GO:0043168 anion binding; GO:0044877 macromolecular complex binding; GO:0051015 actin filament bind…	PF00373; PF00169	FERM central domain; PH domain	D	KOG3727	Mitogen inducible gene product (contains ERM and PH domains)
Q969H8	Myeloid-derived growth factor OS=Homo sapiens OX=9606 GN=MYDGF PE=1 SV=1	MYDGF	0.5779	0.0138724	Down	18.795	37	6	6	0.656763	0.731376	0.678157	0.872484	0.877047	2.19217	1.08542	0.896723	1.21716	1.2113	0.749748	0.74151	1.527	0.837933	0.725213	extracellular				GO:0001932 regulation of protein phosphorylation; GO:0001934 positive regulation of protein phosphorylation; GO:0001936 regulation of endothelial cell proliferation; GO:0001938 positive regulation of endothelial cell proliferation; GO:0006355 regulation of transcription, DNA-templated; GO:0006357 regulation of transcription from RNA polymerase II promoter; GO:0006950 response to stress; GO:000698…	GO:0005576 extracellular region; GO:0005615 extracellular space; GO:0005622 intracellular; GO:0005623 cell; GO:0005737 cytoplasm; GO:0005783 endoplasmic reticulum; GO:0005788 endoplasmic reticulum lumen; GO:0012505 endomembrane system; GO:0031974 membrane-enclosed lumen; GO:0043226 organelle; GO:0043227 membrane-bounded organelle; GO:0043229 intracellular organelle; GO:0043231 intracellular membr…
Q93052	Lipoma-preferred partner OS=Homo sapiens OX=9606 GN=LPP PE=1 SV=1	LPP	2.0407	0.0328537	Up	65.746	53.8	22	22	1.64557	1.5936	1.93471	0.78338	0.617817	0.661938	0.666159	0.863151	0.472764	0.558008	1.2488	1.11346	0.790807	0.868572	1.18127	nucleus	K16676	LPP; lipoma-prefererred partner	map04391 Hippo signaling pathway - fly		GO:0005622 intracellular; GO:0005623 cell; GO:0005634 nucleus; GO:0005737 cytoplasm; GO:0005829 cytosol; GO:0005886 plasma membrane; GO:0005912 adherens junction; GO:0005924 cell-substrate adherens junction; GO:0005925 focal adhesion; GO:0016020 membrane; GO:0030054 cell junction; GO:0030055 cell-substrate junction; GO:0043226 organelle; GO:0043227 membrane-bounded organelle; GO:0043229 intracell…		PF00412	LIM domain	T	KOG1704	FOG: LIM domain
Q92890	Ubiquitin recognition factor in ER-associated degradation protein 1 OS=Homo sapiens OX=9606 GN=UFD1 PE=1 SV=3	UFD1	0.6135	0.00493011	Down	34.5	31.3	8	8	0.95855	0.982308	0.65002	0.783111	0.567782	1.64197	1.37326	1.13128	1.12654	1.15239	0.770719	0.856953	1.23841	1.08952	0.677188	mitochondria	K14016	UFD1; ubiquitin fusion degradation protein 1	map04141 Protein processing in endoplasmic reticulum	GO:0000731 DNA synthesis involved in DNA repair; GO:0001501 skeletal system development; GO:0001817 regulation of cytokine production; GO:0001818 negative regulation of cytokine production; GO:0002682 regulation of immune system process; GO:0002683 negative regulation of immune system process; GO:0002697 regulation of immune effector process; GO:0002698 negative regulation of immune effector proc…	GO:0005622 intracellular; GO:0005623 cell; GO:0005634 nucleus; GO:0005654 nucleoplasm; GO:0005737 cytoplasm; GO:0005783 endoplasmic reticulum; GO:0005789 endoplasmic reticulum membrane; GO:0012505 endomembrane system; GO:0016020 membrane; GO:0031974 membrane-enclosed lumen; GO:0031981 nuclear lumen; GO:0031984 organelle subcompartment; GO:0032991 macromolecular complex; GO:0034098 VCP-NPL4-UFD1 A…	GO:0003824 catalytic activity; GO:0004843 thiol-dependent ubiquitin-specific protease activity; GO:0008233 peptidase activity; GO:0008234 cysteine-type peptidase activity; GO:0016787 hydrolase activity; GO:0019783 ubiquitin-like protein-specific protease activity; GO:0036459 thiol-dependent ubiquitinyl hydrolase activity; GO:0070011 peptidase activity, acting on L-amino acid peptides; GO:0101005 …			O	KOG1816	Ubiquitin fusion-degradation protein
Q8WW59	SPRY domain-containing protein 4 OS=Homo sapiens OX=9606 GN=SPRYD4 PE=1 SV=2	SPRYD4	0.6414	0.0277419	Down	23.128	35.3	7	7	0.985995	0.917986	0.777483	0.660129	0.995674	1.11493	0.957981	2.1194	1.23114	1.33896	0.884761	0.420989	1.18711	0.754283	0.653169	mitochondria					GO:0005622 intracellular; GO:0005623 cell; GO:0005634 nucleus; GO:0043226 organelle; GO:0043227 membrane-bounded organelle; GO:0043229 intracellular organelle; GO:0043231 intracellular membrane-bounded organelle; GO:0044424 intracellular part; GO:0044464 cell part;				O	KOG2177	Predicted E3 ubiquitin ligase
Q8TCT9	Minor histocompatibility antigen H13 OS=Homo sapiens OX=9606 GN=HM13 PE=1 SV=1	HM13	0.6261	0.0139684	Down	41.488	21.2	8	8	0.596999	1.03281	0.621422	0.650749	1.06946	1.7424	1.23276	1.16054	1.06917	1.13866	1.03087	0.670384	1.3443	0.933015	0.706458	plasma membrane	K09595	HM13; minor histocompatibility antigen H13 [EC:3.4.23.-]		GO:0006508 proteolysis; GO:0006807 nitrogen compound metabolic process; GO:0006810 transport; GO:0006886 intracellular protein transport; GO:0006950 response to stress; GO:0008104 protein localization; GO:0008152 metabolic process; GO:0009056 catabolic process; GO:0009057 macromolecule catabolic process; GO:0009987 cellular process; GO:0010033 response to organic substance; GO:0010243 response to…	GO:0000323 lytic vacuole; GO:0005622 intracellular; GO:0005623 cell; GO:0005737 cytoplasm; GO:0005764 lysosome; GO:0005765 lysosomal membrane; GO:0005773 vacuole; GO:0005774 vacuolar membrane; GO:0005783 endoplasmic reticulum; GO:0005789 endoplasmic reticulum membrane; GO:0005791 rough endoplasmic reticulum; GO:0005798 Golgi-associated vesicle; GO:0009986 cell surface; GO:0012505 endomembrane sys…	GO:0003824 catalytic activity; GO:0004175 endopeptidase activity; GO:0004190 aspartic-type endopeptidase activity; GO:0005488 binding; GO:0005515 protein binding; GO:0008233 peptidase activity; GO:0016787 hydrolase activity; GO:0019899 enzyme binding; GO:0031625 ubiquitin protein ligase binding; GO:0042500 aspartic endopeptidase activity, intramembrane cleaving; GO:0042802 identical protein bindi…			U	KOG2443	Uncharacterized conserved protein
Q8TBG4	Ethanolamine-phosphate phospho-lyase OS=Homo sapiens OX=9606 GN=ETNPPL PE=1 SV=1	ETNPPL	7.1263	0.00378791	Up	55.67	23.4	12	12	0.535147	1.74828		1.37514	0.705095		0.182029	0.151983		0.125238	0.155337		4.05473	1.87382	0.093203	cytoplasm	K14286	AGXT2L1, ETNPPL; ethanolamine-phosphate phospho-lyase [EC:4.2.3.2]	map00564 Glycerophospholipid metabolism; map01100 Metabolic pathways	GO:0006629 lipid metabolic process; GO:0006644 phospholipid metabolic process; GO:0006646 phosphatidylethanolamine biosynthetic process; GO:0006650 glycerophospholipid metabolic process; GO:0006793 phosphorus metabolic process; GO:0006796 phosphate-containing compound metabolic process; GO:0008152 metabolic process; GO:0008610 lipid biosynthetic process; GO:0008654 phospholipid biosynthetic proce…	GO:0005622 intracellular; GO:0005623 cell; GO:0005737 cytoplasm; GO:0005739 mitochondrion; GO:0005759 mitochondrial matrix; GO:0031974 membrane-enclosed lumen; GO:0043226 organelle; GO:0043227 membrane-bounded organelle; GO:0043229 intracellular organelle; GO:0043231 intracellular membrane-bounded organelle; GO:0043233 organelle lumen; GO:0044422 organelle part; GO:0044424 intracellular part; GO:…	GO:0003824 catalytic activity; GO:0005488 binding; GO:0005515 protein binding; GO:0008144 drug binding; GO:0008453 alanine-glyoxylate transaminase activity; GO:0008483 transaminase activity; GO:0016740 transferase activity; GO:0016769 transferase activity, transferring nitrogenous groups; GO:0016829 lyase activity; GO:0016835 carbon-oxygen lyase activity; GO:0016838 carbon-oxygen lyase activity, …	PF00202	Aminotransferase class-III	E	KOG1403	Predicted alanine-glyoxylate aminotransferase
Q8NCL4	Polypeptide N-acetylgalactosaminyltransferase 6 OS=Homo sapiens OX=9606 GN=GALNT6 PE=2 SV=2	GALNT6	0.5669	0.0115099	Down	71.158	22.7	12	12	0.41696	0.628209	0.947625	0.669268	1.1955	1.21412	1.25932	1.65657	1.21022	1.46404	0.868271	1.00245	0.914235	0.928906	0.624304	extracellular	K00710	GALNT; polypeptide N-acetylgalactosaminyltransferase [EC:2.4.1.41]	map00512 Mucin type O-glycan biosynthesis; map00514 Other types of O-glycan biosynthesis; map01100 Metabolic pathways	GO:0006464 cellular protein modification process; GO:0006486 protein glycosylation; GO:0006493 protein O-linked glycosylation; GO:0006807 nitrogen compound metabolic process; GO:0008152 metabolic process; GO:0009058 biosynthetic process; GO:0009059 macromolecule biosynthetic process; GO:0009100 glycoprotein metabolic process; GO:0009101 glycoprotein biosynthetic process; GO:0009987 cellular proce…	GO:0000139 Golgi membrane; GO:0005622 intracellular; GO:0005623 cell; GO:0005737 cytoplasm; GO:0005794 Golgi apparatus; GO:0012505 endomembrane system; GO:0016020 membrane; GO:0031090 organelle membrane; GO:0031984 organelle subcompartment; GO:0043226 organelle; GO:0043227 membrane-bounded organelle; GO:0043229 intracellular organelle; GO:0043231 intracellular membrane-bounded organelle; GO:00444…	GO:0003824 catalytic activity; GO:0004653 polypeptide N-acetylgalactosaminyltransferase activity; GO:0008194 UDP-glycosyltransferase activity; GO:0008376 acetylgalactosaminyltransferase activity; GO:0016740 transferase activity; GO:0016757 transferase activity, transferring glycosyl groups; GO:0016758 transferase activity, transferring hexosyl groups;	PF00652	Ricin-type beta-trefoil lectin domain	O	KOG3736	Polypeptide N-acetylgalactosaminyltransferase
Q8NBJ9	SID1 transmembrane family member 2 OS=Homo sapiens OX=9606 GN=SIDT2 PE=1 SV=2	SIDT2	0.4589	0.00697469	Down	94.453	6.6	5	5	0.409434	0.610976	0.659908	0.636625	1.21168		1.29649	2.07352	1.42868	1.35323	0.504145		0.944458		0.870851	plasma membrane				GO:0006139 nucleobase-containing compound metabolic process; GO:0006401 RNA catabolic process; GO:0006403 RNA localization; GO:0006725 cellular aromatic compound metabolic process; GO:0006807 nitrogen compound metabolic process; GO:0006810 transport; GO:0008152 metabolic process; GO:0009056 catabolic process; GO:0009057 macromolecule catabolic process; GO:0009987 cellular process; GO:0015931 nucl…	GO:0000323 lytic vacuole; GO:0005622 intracellular; GO:0005623 cell; GO:0005737 cytoplasm; GO:0005764 lysosome; GO:0005765 lysosomal membrane; GO:0005773 vacuole; GO:0005774 vacuolar membrane; GO:0005886 plasma membrane; GO:0016020 membrane; GO:0031090 organelle membrane; GO:0043226 organelle; GO:0043227 membrane-bounded organelle; GO:0043229 intracellular organelle; GO:0043231 intracellular memb…	GO:0005215 transporter activity; GO:0005488 binding; GO:0015932 nucleobase-containing compound transmembrane transporter activity; GO:0022857 transmembrane transporter activity; GO:0022884 macromolecule transmembrane transporter activity; GO:0035612 AP-2 adaptor complex binding; GO:0035650 AP-1 adaptor complex binding; GO:0044877 macromolecular complex binding; GO:0051032 nucleic acid transmembra…
Q8NBJ7	Inactive C-alpha-formylglycine-generating enzyme 2 OS=Homo sapiens OX=9606 GN=SUMF2 PE=1 SV=2	SUMF2	0.6404	0.0365822	Down	33.843	35.9	10	10	0.73805	0.8603	1.17841	0.372675	0.844431	1.53697	1.24944	1.24118	1.05772	1.15105	1.02136	1.27154	1.39171	0.401768	0.683394	extracellular					GO:0005622 intracellular; GO:0005623 cell; GO:0005737 cytoplasm; GO:0005783 endoplasmic reticulum; GO:0012505 endomembrane system; GO:0043226 organelle; GO:0043227 membrane-bounded organelle; GO:0043229 intracellular organelle; GO:0043231 intracellular membrane-bounded organelle; GO:0044424 intracellular part; GO:0044444 cytoplasmic part; GO:0044464 cell part;	GO:0005488 binding; GO:0005515 protein binding; GO:0042802 identical protein binding; GO:0042803 protein homodimerization activity; GO:0046983 protein dimerization activity;	PF03781	Formylglycine-generating sulfatase enzyme
Q8N5K1	CDGSH iron-sulfur domain-containing protein 2 OS=Homo sapiens OX=9606 GN=CISD2 PE=1 SV=1	CISD2	0.6266	0.00238477	Down	15.278	44.4	5	5	0.641363	0.896414	0.815013	0.794972	0.857552	1.46714	1.57951	1.25889	1.10346	0.982896	1.04399	1.04817	1.1127	0.690488	0.707437	mitochondria				GO:0000422 mitophagy; GO:0006914 autophagy; GO:0006996 organelle organization; GO:0007005 mitochondrion organization; GO:0007275 multicellular organism development; GO:0007568 aging; GO:0008152 metabolic process; GO:0009056 catabolic process; GO:0009894 regulation of catabolic process; GO:0009987 cellular process; GO:0010259 multicellular organism aging; GO:0010506 regulation of autophagy; GO:001…	GO:0005622 intracellular; GO:0005623 cell; GO:0005737 cytoplasm; GO:0005739 mitochondrion; GO:0005740 mitochondrial envelope; GO:0005741 mitochondrial outer membrane; GO:0005783 endoplasmic reticulum; GO:0005789 endoplasmic reticulum membrane; GO:0012505 endomembrane system; GO:0016020 membrane; GO:0019867 outer membrane; GO:0031090 organelle membrane; GO:0031966 mitochondrial membrane; GO:003196…	GO:0005488 binding; GO:0005515 protein binding; GO:0042802 identical protein binding; GO:0042803 protein homodimerization activity; GO:0046983 protein dimerization activity; GO:0048037 cofactor binding; GO:0051536 iron-sulfur cluster binding; GO:0051537 2 iron, 2 sulfur cluster binding; GO:0051540 metal cluster binding;	PF10660; PF09360	Iron-containing outer mitochondrial membrane protein N-terminus ; Iron-binding zinc finger CDGSH type	S	KOG3461	CDGSH-type Zn-finger containing protein
Q8N1W1	Rho guanine nucleotide exchange factor 28 OS=Homo sapiens OX=9606 GN=ARHGEF28 PE=1 SV=3	ARHGEF28	0.4	0.0209291	Down	191.89	7.4	10	10	1.09325	0.742862	0.54395	0.664085	0.745076		2.53229	1.25678			0.684091		1.04796	1.05184	0.637817	nucleus	K21072	ARHGEF28; A-kinase anchor protein 28	map05135 Yersinia infection	GO:0000902 cell morphogenesis; GO:0000904 cell morphogenesis involved in differentiation; GO:0006996 organelle organization; GO:0007010 cytoskeleton organization; GO:0007154 cell communication; GO:0007165 signal transduction; GO:0007166 cell surface receptor signaling pathway; GO:0007167 enzyme linked receptor protein signaling pathway; GO:0007169 transmembrane receptor protein tyrosine kinase si…	GO:0005622 intracellular; GO:0005623 cell; GO:0005737 cytoplasm; GO:0005829 cytosol; GO:0005886 plasma membrane; GO:0016020 membrane; GO:0044424 intracellular part; GO:0044444 cytoplasmic part; GO:0044464 cell part; GO:0071944 cell periphery;	GO:0005085 guanyl-nucleotide exchange factor activity; GO:0005488 binding; GO:0005515 protein binding; GO:0019899 enzyme binding; GO:0051020 GTPase binding; GO:0098772 molecular function regulator;	PF00130; PF00621	Phorbol esters/diacylglycerol binding domain (C1 domain); RhoGEF domain	T	KOG4305	RhoGEF GTPase
Q8IYJ3	Synaptotagmin-like protein 1 OS=Homo sapiens OX=9606 GN=SYTL1 PE=1 SV=1	SYTL1	0.6227	0.00528622	Down	61.856	31.9	13	13	0.884368	0.884245	0.867075	0.695844	0.621734	1.11065	1.82603	1.21107	1.11444	1.08678	1.14063	0.897891	1.15753	0.941329	0.560368	nucleus	K17598	SYTL; synaptotagmin-like protein		GO:0001505 regulation of neurotransmitter levels; GO:0006810 transport; GO:0006836 neurotransmitter transport; GO:0006887 exocytosis; GO:0006906 vesicle fusion; GO:0006996 organelle organization; GO:0007154 cell communication; GO:0007267 cell-cell signaling; GO:0007268 chemical synaptic transmission; GO:0007269 neurotransmitter secretion; GO:0009987 cellular process; GO:0016043 cellular component…	GO:0005622 intracellular; GO:0005623 cell; GO:0005737 cytoplasm; GO:0005886 plasma membrane; GO:0005902 microvillus; GO:0012505 endomembrane system; GO:0016020 membrane; GO:0019897 extrinsic component of plasma membrane; GO:0019898 extrinsic component of membrane; GO:0030133 transport vesicle; GO:0031253 cell projection membrane; GO:0031410 cytoplasmic vesicle; GO:0031528 microvillus membrane; GO…	GO:0000149 SNARE binding; GO:0005102 receptor binding; GO:0005488 binding; GO:0005509 calcium ion binding; GO:0005515 protein binding; GO:0005543 phospholipid binding; GO:0005544 calcium-dependent phospholipid binding; GO:0008289 lipid binding; GO:0019905 syntaxin binding; GO:0030276 clathrin binding; GO:0042043 neurexin family protein binding; GO:0043167 ion binding; GO:0043168 anion binding; GO…	PF00168	C2 domain	U	KOG1028	Ca2+-dependent phospholipid-binding protein Synaptotagmin, required for synaptic vesicle and secretory granule exocytosis
Q8IVI9	Nostrin OS=Homo sapiens OX=9606 GN=NOSTRIN PE=1 SV=2	NOSTRIN	1.5764	0.0019304	Up	57.659	37.9	15	15	1.11701	1.23755	0.995752	1.20087	1.17351	0.572698	0.713288	0.902418	0.575984	0.867187	0.876305	1.10145	1.28384	1.17802	1.20413	nucleus	K20126	NOSTRIN; nostrin		GO:0006355 regulation of transcription, DNA-templated; GO:0009889 regulation of biosynthetic process; GO:0009890 negative regulation of biosynthetic process; GO:0009892 negative regulation of metabolic process; GO:0010468 regulation of gene expression; GO:0010556 regulation of macromolecule biosynthetic process; GO:0010558 negative regulation of macromolecule biosynthetic process; GO:0010605 nega…	GO:0005622 intracellular; GO:0005623 cell; GO:0005634 nucleus; GO:0005654 nucleoplasm; GO:0005737 cytoplasm; GO:0005886 plasma membrane; GO:0012506 vesicle membrane; GO:0016020 membrane; GO:0016604 nuclear body; GO:0016607 nuclear speck; GO:0030139 endocytic vesicle; GO:0030659 cytoplasmic vesicle membrane; GO:0030666 endocytic vesicle membrane; GO:0031090 organelle membrane; GO:0031410 cytoplasm…	GO:0003676 nucleic acid binding; GO:0003677 DNA binding; GO:0005488 binding; GO:0097159 organic cyclic compound binding; GO:1901363 heterocyclic compound binding;			T	KOG4429	Uncharacterized conserved protein, contains SH3 and FCH domains
Q8IUR7	Armadillo repeat-containing protein 8 OS=Homo sapiens OX=9606 GN=ARMC8 PE=1 SV=2	ARMC8	1.6306	0.0298151	Up	75.509	9.5	5	5	1.02385	1.2745	1.54959	0.942455	1.5859	1.09151	0.657886	0.862273		0.516664	0.922136	1.28777	0.57621	0.87816	0.831097	cytoplasm	K23336	ARMC8; armadillo repeat-containing protein 8		GO:0001775 cell activation; GO:0002252 immune effector process; GO:0002263 cell activation involved in immune response; GO:0002274 myeloid leukocyte activation; GO:0002275 myeloid cell activation involved in immune response; GO:0002283 neutrophil activation involved in immune response; GO:0002366 leukocyte activation involved in immune response; GO:0002376 immune system process; GO:0002443 leukoc…	GO:0005576 extracellular region; GO:0005622 intracellular; GO:0005623 cell; GO:0005737 cytoplasm; GO:0012505 endomembrane system; GO:0030141 secretory granule; GO:0031410 cytoplasmic vesicle; GO:0031974 membrane-enclosed lumen; GO:0031982 vesicle; GO:0031983 vesicle lumen; GO:0034774 secretory granule lumen; GO:0035580 specific granule lumen; GO:0042581 specific granule; GO:0043226 organelle; GO:…				S	KOG1293	Proteins containing armadillo/beta-catenin-like repeat
Q86WR0	Coiled-coil domain-containing protein 25 OS=Homo sapiens OX=9606 GN=CCDC25 PE=1 SV=2	CCDC25	0.6586	0.0326559	Down	24.479	41.8	8	8	0.702523	0.737221	0.630127	1.35122	0.923668	1.89251	1.08194	1.12394	1.1969	1.30178	0.87049	0.685957	1.01806	0.732221	0.751439	nucleus							PF05670	Domain of unknown function (DUF814)	S	KOG3272	Predicted coiled-coil protein
Q86UX2	Inter-alpha-trypsin inhibitor heavy chain H5 OS=Homo sapiens OX=9606 GN=ITIH5 PE=2 SV=2	ITIH5	3.1331	0.0132511	Up	104.58	25.9	19	19	2.12017	1.80177	0.531589	1.88249	0.941991	0.20823	0.668758	0.268298	0.550796	0.626879	1.46522	0.495266	0.905279	1.66804	0.865221	plasma membrane							PF00092	von Willebrand factor type A domain
Q86TV6	Tetratricopeptide repeat protein 7B OS=Homo sapiens OX=9606 GN=TTC7B PE=1 SV=3	TTC7B	2.3793	0.0116282	Up	94.178	20	14	14	2.23802	1.3539	0.852273	1.18057	0.694861	0.364295	0.762006	0.344864	0.532245	0.652732	1.32245	0.811607	1.79496	1.34513	0.750088	nucleus	K21843	TTC7; tetratricopeptide repeat protein 7		GO:0006629 lipid metabolic process; GO:0006644 phospholipid metabolic process; GO:0006650 glycerophospholipid metabolic process; GO:0006793 phosphorus metabolic process; GO:0006796 phosphate-containing compound metabolic process; GO:0008104 protein localization; GO:0008152 metabolic process; GO:0009987 cellular process; GO:0016310 phosphorylation; GO:0019637 organophosphate metabolic process; GO:…	GO:0005622 intracellular; GO:0005623 cell; GO:0005737 cytoplasm; GO:0005829 cytosol; GO:0005886 plasma membrane; GO:0016020 membrane; GO:0044424 intracellular part; GO:0044444 cytoplasmic part; GO:0044464 cell part; GO:0071944 cell periphery;		PF12895	Anaphase-promoting complex, cyclosome, subunit 3	T	KOG4162	Predicted calmodulin-binding protein
Q7Z5L7	Podocan OS=Homo sapiens OX=9606 GN=PODN PE=1 SV=2	PODN	1.9522	0.0132248	Up	68.975	17.1	8	8	1.22252	1.44192	1.35327	0.833366	0.939519	0.854548	0.859873	0.468484	0.48923	0.294119	1.56928	1.02086	1.22073	1.08178	1.3505	extracellular				GO:0001932 regulation of protein phosphorylation; GO:0001933 negative regulation of protein phosphorylation; GO:0006469 negative regulation of protein kinase activity; GO:0007154 cell communication; GO:0007165 signal transduction; GO:0007166 cell surface receptor signaling pathway; GO:0008285 negative regulation of cell proliferation; GO:0009892 negative regulation of metabolic process; GO:000996…	GO:0005576 extracellular region; GO:0005615 extracellular space; GO:0005622 intracellular; GO:0005623 cell; GO:0005737 cytoplasm; GO:0044421 extracellular region part; GO:0044424 intracellular part; GO:0044464 cell part;	GO:0004857 enzyme inhibitor activity; GO:0004860 protein kinase inhibitor activity; GO:0005488 binding; GO:0005518 collagen binding; GO:0019207 kinase regulator activity; GO:0019210 kinase inhibitor activity; GO:0019887 protein kinase regulator activity; GO:0030234 enzyme regulator activity; GO:0044877 macromolecular complex binding; GO:0098772 molecular function regulator;			T	KOG0619	FOG: Leucine rich repeat
Q7Z4I7	LIM and senescent cell antigen-like-containing domain protein 2 OS=Homo sapiens OX=9606 GN=LIMS2 PE=1 SV=1	LIMS2	1.5713	0.0304304	Up	38.916	46.9	12	7	1.20535	1.52784	1.5577	0.852283	0.784601	0.758484	0.612254	0.954118	0.680352	0.767401	1.14138	0.845715	0.73626	1.24689	1.32937	nucleus	K23354	LIMS1_2, PINCH1_2; LIM and senescent cell antigen-like-containing domain protein 1/2		GO:0007155 cell adhesion; GO:0008285 negative regulation of cell proliferation; GO:0009966 regulation of signal transduction; GO:0009967 positive regulation of signal transduction; GO:0009987 cellular process; GO:0010646 regulation of cell communication; GO:0010647 positive regulation of cell communication; GO:0010941 regulation of cell death; GO:0016043 cellular component organization; GO:002260…	GO:0005622 intracellular; GO:0005623 cell; GO:0005737 cytoplasm; GO:0005829 cytosol; GO:0005912 adherens junction; GO:0005924 cell-substrate adherens junction; GO:0005925 focal adhesion; GO:0030054 cell junction; GO:0030055 cell-substrate junction; GO:0044424 intracellular part; GO:0044444 cytoplasmic part; GO:0044464 cell part; GO:0070161 anchoring junction;		PF00412	LIM domain	TZ	KOG2272	Focal adhesion protein PINCH-1, contains LIM domains
Q7LG56	Ribonucleoside-diphosphate reductase subunit M2 B OS=Homo sapiens OX=9606 GN=RRM2B PE=1 SV=1	RRM2B	1.5118	0.0169032	Up	40.736	14	4	2	1.23647	1.05691	1.51592	1.05087			0.784412	1.03478	0.69607	0.699626	0.949369	0.707621		1.75019	0.517766	cytoplasm	K10808	RRM2; ribonucleoside-diphosphate reductase subunit M2 [EC:1.17.4.1]	map00230 Purine metabolism; map00240 Pyrimidine metabolism; map00480 Glutathione metabolism; map00983 Drug metabolism - other enzymes; map01100 Metabolic pathways; map04115 p53 signaling pathway	GO:0000002 mitochondrial genome maintenance; GO:0001655 urogenital system development; GO:0001822 kidney development; GO:0003008 system process; GO:0003014 renal system process; GO:0006139 nucleobase-containing compound metabolic process; GO:0006259 DNA metabolic process; GO:0006260 DNA replication; GO:0006261 DNA-dependent DNA replication; GO:0006264 mitochondrial DNA replication; GO:0006281 DNA…	GO:0005622 intracellular; GO:0005623 cell; GO:0005634 nucleus; GO:0005654 nucleoplasm; GO:0005737 cytoplasm; GO:0005739 mitochondrion; GO:0005829 cytosol; GO:0005971 ribonucleoside-diphosphate reductase complex; GO:0031974 membrane-enclosed lumen; GO:0031981 nuclear lumen; GO:0032991 macromolecular complex; GO:0043226 organelle; GO:0043227 membrane-bounded organelle; GO:0043229 intracellular orga…	GO:0003824 catalytic activity; GO:0004748 ribonucleoside-diphosphate reductase activity, thioredoxin disulfide as acceptor; GO:0016491 oxidoreductase activity; GO:0016725 oxidoreductase activity, acting on CH or CH2 groups; GO:0016728 oxidoreductase activity, acting on CH or CH2 groups, disulfide as acceptor; GO:0061731 ribonucleoside-diphosphate reductase activity;	PF00268	Ribonucleotide reductase, small chain	F	KOG1567	Ribonucleotide reductase, beta subunit
Q6ZMP0	Thrombospondin type-1 domain-containing protein 4 OS=Homo sapiens OX=9606 GN=THSD4 PE=2 SV=2	THSD4	1.6622	0.00729495	Up	112.45	21.8	16	16	1.24448	1.17766	1.15399	1.09282	1.08073	0.722665	0.999821	0.390665	0.709028	0.636945	1.09716	1.38681	0.845069	1.06323	1.39894	extracellular	K23377	THSD4, ADAMTSL6; thrombospondin type-1 domain-containing protein 4	map04350 TGF-beta signaling pathway				PF00090; PF08686	Thrombospondin type 1 domain; PLAC (protease and lacunin) domain	O	KOG4597	Serine proteinase inhibitor (KU family) with thrombospondin repeats
Q6UWR7	Glycerophosphocholine cholinephosphodiesterase ENPP6 OS=Homo sapiens OX=9606 GN=ENPP6 PE=1 SV=2	ENPP6	0.471	0.0173833	Down	50.24	15	5	5	0.595197	0.66119	0.97168		0.547393	1.07935	1.33839	2.00162				0.757191	0.84424		1.20375	plasma membrane	K08743	ENPP6; ectonucleotide pyrophosphatase/phosphodiesterase family member 6 [EC:3.1.4.-]	map00565 Ether lipid metabolism	GO:0001505 regulation of neurotransmitter levels; GO:0006629 lipid metabolic process; GO:0006644 phospholipid metabolic process; GO:0006650 glycerophospholipid metabolic process; GO:0006793 phosphorus metabolic process; GO:0006796 phosphate-containing compound metabolic process; GO:0006807 nitrogen compound metabolic process; GO:0008152 metabolic process; GO:0009056 catabolic process; GO:0009395 …	GO:0005576 extracellular region; GO:0005623 cell; GO:0005886 plasma membrane; GO:0016020 membrane; GO:0044464 cell part; GO:0071944 cell periphery;	GO:0003824 catalytic activity; GO:0008081 phosphoric diester hydrolase activity; GO:0008889 glycerophosphodiester phosphodiesterase activity; GO:0016787 hydrolase activity; GO:0016788 hydrolase activity, acting on ester bonds; GO:0042578 phosphoric ester hydrolase activity; GO:0047390 glycerophosphocholine cholinephosphodiesterase activity;			S	KOG2645	Type I phosphodiesterase/nucleotide pyrophosphatase
Q6UVK1	Chondroitin sulfate proteoglycan 4 OS=Homo sapiens OX=9606 GN=CSPG4 PE=1 SV=2	CSPG4	1.573	0.0245532	Up	250.53	13.4	22	22	0.833823	1.16999	1.81723	0.833467	1.26937	0.761812	0.691206	0.824035	0.727436	0.761428	1.54831	0.898959	0.581943	1.00936	1.27162	extracellular	K08115	CSPG4; chondroitin sulfate proteoglycan 4		GO:0000187 activation of MAPK activity; GO:0001932 regulation of protein phosphorylation; GO:0001934 positive regulation of protein phosphorylation; GO:0006022 aminoglycan metabolic process; GO:0006023 aminoglycan biosynthetic process; GO:0006024 glycosaminoglycan biosynthetic process; GO:0006026 aminoglycan catabolic process; GO:0006027 glycosaminoglycan catabolic process; GO:0006029 proteoglyca…	GO:0000323 lytic vacuole; GO:0005576 extracellular region; GO:0005622 intracellular; GO:0005623 cell; GO:0005737 cytoplasm; GO:0005764 lysosome; GO:0005773 vacuole; GO:0005775 vacuolar lumen; GO:0005794 Golgi apparatus; GO:0005796 Golgi lumen; GO:0005886 plasma membrane; GO:0005887 integral component of plasma membrane; GO:0012505 endomembrane system; GO:0016020 membrane; GO:0016021 integral comp…	GO:0005488 binding; GO:0005515 protein binding; GO:0005518 collagen binding; GO:0019899 enzyme binding; GO:0019900 kinase binding; GO:0019901 protein kinase binding; GO:0044877 macromolecular complex binding;	PF00054; PF02210	Laminin G domain; Laminin G domain	T	KOG3597	Proteoglycan
Q6PCB0	von Willebrand factor A domain-containing protein 1 OS=Homo sapiens OX=9606 GN=VWA1 PE=1 SV=1	VWA1	2.2053	0.000211948	Up	46.804	31.7	10	10	1.20044	1.07777	1.22415	1.32017	1.28954	0.785551	0.455374	0.388189	0.628822	0.513667	1.09965	1.0433	0.594626	1.84773	1.53102	extracellular				GO:0006464 cellular protein modification process; GO:0006807 nitrogen compound metabolic process; GO:0006950 response to stress; GO:0007610 behavior; GO:0008152 metabolic process; GO:0009987 cellular process; GO:0016043 cellular component organization; GO:0019538 protein metabolic process; GO:0030198 extracellular matrix organization; GO:0032501 multicellular organismal process; GO:0033555 multic…	GO:0005576 extracellular region; GO:0005604 basement membrane; GO:0005614 interstitial matrix; GO:0005622 intracellular; GO:0005623 cell; GO:0005737 cytoplasm; GO:0005783 endoplasmic reticulum; GO:0005788 endoplasmic reticulum lumen; GO:0012505 endomembrane system; GO:0031012 extracellular matrix; GO:0031974 membrane-enclosed lumen; GO:0043226 organelle; GO:0043227 membrane-bounded organelle; GO:…	GO:0005488 binding; GO:0005515 protein binding; GO:0042802 identical protein binding;	PF00092; PF00041	von Willebrand factor type A domain; Fibronectin type III domain	W	KOG3544	Collagens (type IV and type XIII), and related proteins
Q6MZZ7	Calpain-13 OS=Homo sapiens OX=9606 GN=CAPN13 PE=1 SV=2	CAPN13	1.6979	0.030742	Up	76.696	18.5	9	9	0.797894	0.829647	1.29827	1.64877	1.14422	0.689733	0.481448	1.14104	0.523961	0.532039	1.3326	1.5704	0.744333	1.27702	0.988629	nucleus	K08581	CAPN13; calpain-13 [EC:3.4.22.-]		GO:0006508 proteolysis; GO:0006807 nitrogen compound metabolic process; GO:0008152 metabolic process; GO:0019538 protein metabolic process; GO:0043170 macromolecule metabolic process; GO:0044238 primary metabolic process; GO:0071704 organic substance metabolic process; GO:1901564 organonitrogen compound metabolic process;	GO:0005622 intracellular; GO:0005623 cell; GO:0005737 cytoplasm; GO:0044424 intracellular part; GO:0044464 cell part;	GO:0003824 catalytic activity; GO:0004175 endopeptidase activity; GO:0004197 cysteine-type endopeptidase activity; GO:0004198 calcium-dependent cysteine-type endopeptidase activity; GO:0008233 peptidase activity; GO:0008234 cysteine-type peptidase activity; GO:0016787 hydrolase activity; GO:0070011 peptidase activity, acting on L-amino acid peptides;	PF01067	Calpain large subunit, domain III	OT	KOG0045	Cytosolic Ca2+-dependent cysteine protease (calpain), large subunit (EF-Hand protein superfamily)
Q6IQ20	N-acyl-phosphatidylethanolamine-hydrolyzing phospholipase D OS=Homo sapiens OX=9606 GN=NAPEPLD PE=1 SV=2	NAPEPLD	1.6414	0.0131644	Up	45.595	8.1	3	3				1.13236	1.24474				0.70064	0.747585				1.24292	0.931755	nucleus	K13985	NAPEPLD; N-acyl-phosphatidylethanolamine-hydrolysing phospholipase D [EC:3.1.4.54]	map04723 Retrograde endocannabinoid signaling	GO:0001523 retinoid metabolic process; GO:0001659 temperature homeostasis; GO:0006066 alcohol metabolic process; GO:0006576 cellular biogenic amine metabolic process; GO:0006629 lipid metabolic process; GO:0006644 phospholipid metabolic process; GO:0006650 glycerophospholipid metabolic process; GO:0006720 isoprenoid metabolic process; GO:0006721 terpenoid metabolic process; GO:0006793 phosphorus …	GO:0001750 photoreceptor outer segment; GO:0005622 intracellular; GO:0005623 cell; GO:0005634 nucleus; GO:0005635 nuclear envelope; GO:0005654 nucleoplasm; GO:0005737 cytoplasm; GO:0005768 endosome; GO:0005769 early endosome; GO:0005794 Golgi apparatus; GO:0005829 cytosol; GO:0005886 plasma membrane; GO:0005929 cilium; GO:0012505 endomembrane system; GO:0016020 membrane; GO:0031090 organelle memb…	GO:0003824 catalytic activity; GO:0004620 phospholipase activity; GO:0005488 binding; GO:0005515 protein binding; GO:0008081 phosphoric diester hydrolase activity; GO:0008270 zinc ion binding; GO:0016298 lipase activity; GO:0016787 hydrolase activity; GO:0016788 hydrolase activity, acting on ester bonds; GO:0042578 phosphoric ester hydrolase activity; GO:0042802 identical protein binding; GO:0043…	PF12706	Beta-lactamase superfamily domain	S	KOG3798	Predicted Zn-dependent hydrolase (beta-lactamase superfamily)
Q63ZY3	KN motif and ankyrin repeat domain-containing protein 2 OS=Homo sapiens OX=9606 GN=KANK2 PE=1 SV=1	KANK2	1.5491	0.00177508	Up	91.173	33.5	22	21	1.21616	1.49649	0.938876	1.03918	0.983366	0.689578	0.655877	0.807083	0.747043	0.763177	0.905417	0.846689	0.622297	1.27431	2.01445	nucleus	K22808	KANK; KN motif and ankyrin repeat domain-containing protein		GO:0000122 negative regulation of transcription from RNA polymerase II promoter; GO:0006355 regulation of transcription, DNA-templated; GO:0006357 regulation of transcription from RNA polymerase II promoter; GO:0007346 regulation of mitotic cell cycle; GO:0008285 negative regulation of cell proliferation; GO:0009889 regulation of biosynthetic process; GO:0009890 negative regulation of biosyntheti…	GO:0005622 intracellular; GO:0005623 cell; GO:0005737 cytoplasm; GO:0005739 mitochondrion; GO:0043226 organelle; GO:0043227 membrane-bounded organelle; GO:0043229 intracellular organelle; GO:0043231 intracellular membrane-bounded organelle; GO:0044424 intracellular part; GO:0044444 cytoplasmic part; GO:0044464 cell part;				K	KOG0514	Ankyrin repeat protein
Q53TN4	Cytochrome b reductase 1 OS=Homo sapiens OX=9606 GN=CYBRD1 PE=1 SV=1	CYBRD1	1.9627	0.0241113	Up	31.641	18.5	4	4	1.46578	1.26321	2.09169	0.835057	0.959835	0.878555	0.317322	0.612409	0.796819	0.76546	1.54999	1.41848	0.471587	0.704867	0.868945	plasma membrane	K08370	CYBRD1, Dcytb; cytochrome b reductase 1 [EC:7.2.1.3]	map04978 Mineral absorption	GO:0006873 cellular ion homeostasis; GO:0006875 cellular metal ion homeostasis; GO:0006879 cellular iron ion homeostasis; GO:0008152 metabolic process; GO:0009987 cellular process; GO:0010035 response to inorganic substance; GO:0010038 response to metal ion; GO:0010039 response to iron ion; GO:0019725 cellular homeostasis; GO:0030003 cellular cation homeostasis; GO:0042221 response to chemical; G…	GO:0000323 lytic vacuole; GO:0005622 intracellular; GO:0005623 cell; GO:0005737 cytoplasm; GO:0005764 lysosome; GO:0005765 lysosomal membrane; GO:0005773 vacuole; GO:0005774 vacuolar membrane; GO:0005886 plasma membrane; GO:0005903 brush border; GO:0016020 membrane; GO:0031090 organelle membrane; GO:0031253 cell projection membrane; GO:0031526 brush border membrane; GO:0042995 cell projection; GO…	GO:0000293 ferric-chelate reductase activity; GO:0003824 catalytic activity; GO:0016491 oxidoreductase activity; GO:0016722 oxidoreductase activity, oxidizing metal ions; GO:0016723 oxidoreductase activity, oxidizing metal ions, NAD or NADP as acceptor;			C	KOG1619	Cytochrome b
Q53GG5	PDZ and LIM domain protein 3 OS=Homo sapiens OX=9606 GN=PDLIM3 PE=1 SV=1	PDLIM3	2.1664	0.020023	Up	39.232	31.3	8	8	1.61484	1.5068	1.68736	1.16331	0.738311	0.745295	0.22273	0.663862	0.856238	0.609398	0.778228	0.784963	1.07172	1.10689	1.45007	cytoplasm,nucleus	K23353	PDLIM1_2_3_4; PDZ and LIM domain protein 1/2/3/4			GO:0005622 intracellular; GO:0005623 cell; GO:0005737 cytoplasm; GO:0030016 myofibril; GO:0030017 sarcomere; GO:0030018 Z disc; GO:0031674 I band; GO:0043226 organelle; GO:0043228 non-membrane-bounded organelle; GO:0043229 intracellular organelle; GO:0043232 intracellular non-membrane-bounded organelle; GO:0043292 contractile fiber; GO:0044422 organelle part; GO:0044424 intracellular part; GO:004…	GO:0005488 binding; GO:0005515 protein binding; GO:0008092 cytoskeletal protein binding; GO:0042805 actinin binding;	PF00595; PF00412	PDZ domain (Also known as DHR or GLGF); LIM domain	TZ	KOG1703	Adaptor protein Enigma and related PDZ-LIM proteins
Q53EP0	Fibronectin type III domain-containing protein 3B OS=Homo sapiens OX=9606 GN=FNDC3B PE=1 SV=2	FNDC3B	0.628	0.0348214	Down	132.89	14.9	11	11	0.75046	1.18337	0.520936	0.854482	0.802583	0.978331	1.914	0.952645	1.38188	1.32021	0.854782	0.393728	1.437	1.07342	0.58217	cytoplasm				GO:0000902 cell morphogenesis; GO:0000904 cell morphogenesis involved in differentiation; GO:0006928 movement of cell or subcellular component; GO:0007155 cell adhesion; GO:0007275 multicellular organism development; GO:0008284 positive regulation of cell proliferation; GO:0009653 anatomical structure morphogenesis; GO:0009888 tissue development; GO:0009987 cellular process; GO:0016043 cellular c…	GO:0005622 intracellular; GO:0005623 cell; GO:0005737 cytoplasm; GO:0005783 endoplasmic reticulum; GO:0012505 endomembrane system; GO:0043226 organelle; GO:0043227 membrane-bounded organelle; GO:0043229 intracellular organelle; GO:0043231 intracellular membrane-bounded organelle; GO:0044424 intracellular part; GO:0044444 cytoplasmic part; GO:0044464 cell part;		PF00041	Fibronectin type III domain	Z	KOG0613	Projectin/twitchin and related proteins
Q3SY69	Mitochondrial 10-formyltetrahydrofolate dehydrogenase OS=Homo sapiens OX=9606 GN=ALDH1L2 PE=1 SV=2	ALDH1L2	0.525	0.0348649	Down	101.74	37.9	28	25	0.736268	0.821288	0.675267	0.805488	0.61802	0.614896	2.33988	1.50208	1.27522	1.23292	0.930467	0.917289	1.32127	0.852036	0.357606	mitochondria	K00289	ALDH1L; formyltetrahydrofolate dehydrogenase [EC:1.5.1.6]	map00670 One carbon pool by folate	GO:0006082 organic acid metabolic process; GO:0006575 cellular modified amino acid metabolic process; GO:0006725 cellular aromatic compound metabolic process; GO:0006732 coenzyme metabolic process; GO:0006760 folic acid-containing compound metabolic process; GO:0006766 vitamin metabolic process; GO:0006767 water-soluble vitamin metabolic process; GO:0006807 nitrogen compound metabolic process; GO…	GO:0005622 intracellular; GO:0005623 cell; GO:0005634 nucleus; GO:0005737 cytoplasm; GO:0005739 mitochondrion; GO:0005759 mitochondrial matrix; GO:0031974 membrane-enclosed lumen; GO:0043226 organelle; GO:0043227 membrane-bounded organelle; GO:0043229 intracellular organelle; GO:0043231 intracellular membrane-bounded organelle; GO:0043233 organelle lumen; GO:0044422 organelle part; GO:0044424 int…	GO:0003824 catalytic activity; GO:0004029 aldehyde dehydrogenase (NAD) activity; GO:0016155 formyltetrahydrofolate dehydrogenase activity; GO:0016491 oxidoreductase activity; GO:0016620 oxidoreductase activity, acting on the aldehyde or oxo group of donors, NAD or NADP as acceptor; GO:0016645 oxidoreductase activity, acting on the CH-NH group of donors; GO:0016646 oxidoreductase activity, acting …	PF00551; PF02911; PF00550	Formyl transferase; Formyl transferase, C-terminal domain; Phosphopantetheine attachment site	F	KOG2452	Formyltetrahydrofolate dehydrogenase
Q16647	Prostacyclin synthase OS=Homo sapiens OX=9606 GN=PTGIS PE=1 SV=1	PTGIS	2.5422	0.0199025	Up	57.103	21.6	8	8	2.18066	1.37221	1.8101	0.678563	0.808242	0.982761	0.297835	0.695089	0.291333	0.427421	2.0672	1.08711		0.74348	0.557996	extracellular	K01831	PTGIS, CYP8A; prostacyclin synthase [EC:5.3.99.4]	map00590 Arachidonic acid metabolism; map01100 Metabolic pathways	GO:0000003 reproduction; GO:0001505 regulation of neurotransmitter levels; GO:0001516 prostaglandin biosynthetic process; GO:0001666 response to hypoxia; GO:0001676 long-chain fatty acid metabolic process; GO:0001890 placenta development; GO:0001893 maternal placenta development; GO:0003006 developmental process involved in reproduction; GO:0006082 organic acid metabolic process; GO:0006139 nucle…	GO:0005576 extracellular region; GO:0005615 extracellular space; GO:0005622 intracellular; GO:0005623 cell; GO:0005634 nucleus; GO:0005737 cytoplasm; GO:0005783 endoplasmic reticulum; GO:0005789 endoplasmic reticulum membrane; GO:0005886 plasma membrane; GO:0005901 caveola; GO:0012505 endomembrane system; GO:0016020 membrane; GO:0031984 organelle subcompartment; GO:0042175 nuclear outer membrane-…	GO:0003824 catalytic activity; GO:0005488 binding; GO:0008116 prostaglandin-I synthase activity; GO:0016853 isomerase activity; GO:0016860 intramolecular oxidoreductase activity; GO:0020037 heme binding; GO:0046906 tetrapyrrole binding; GO:0048037 cofactor binding; GO:0097159 organic cyclic compound binding; GO:1901363 heterocyclic compound binding;	PF00067	Cytochrome P450	Q	KOG0684	Cytochrome P450
Q16527	Cysteine and glycine-rich protein 2 OS=Homo sapiens OX=9606 GN=CSRP2 PE=1 SV=3	CSRP2	2.7979	0.00027612	Up	20.954	57.5	9	9	2.02161	1.42973	1.59561	1.07524	0.993651	0.581478	0.349759	0.632812	0.48052	0.498684	1.12202	0.981629	0.815011	0.962104	1.46014	nucleus	K09377	CSRP; cysteine and glycine-rich protein		GO:0009987 cellular process; GO:0030154 cell differentiation; GO:0032502 developmental process; GO:0045445 myoblast differentiation; GO:0048856 anatomical structure development; GO:0048869 cellular developmental process; GO:0061061 muscle structure development;	GO:0005622 intracellular; GO:0005623 cell; GO:0005634 nucleus; GO:0043226 organelle; GO:0043227 membrane-bounded organelle; GO:0043229 intracellular organelle; GO:0043231 intracellular membrane-bounded organelle; GO:0044424 intracellular part; GO:0044464 cell part;		PF00412	LIM domain	TZ	KOG1700	Regulatory protein MLP and related LIM proteins
Q15746	Myosin light chain kinase, smooth muscle OS=Homo sapiens OX=9606 GN=MYLK PE=1 SV=4	MYLK	1.6347	0.0207638	Up	210.71	21.9	32	32	1.39042	1.65775	1.39804	0.895324	0.762173	0.704652	0.776373	0.90937	0.656238	0.687262	1.36485	0.821031	0.615593	1.07416	1.28675	cytoplasm	K00907	MYLK; myosin-light-chain kinase [EC:2.7.11.18]	map04020 Calcium signaling pathway; map04022 cGMP-PKG signaling pathway; map04270 Vascular smooth muscle contraction; map04371 Apelin signaling pathway; map04510 Focal adhesion; map04611 Platelet activation; map04810 Regulation of actin cytoskeleton; map04921 Oxytocin signaling pathway; map04971 Gastric acid secretion	GO:0001568 blood vessel development; GO:0001944 vasculature development; GO:0003008 system process; GO:0003012 muscle system process; GO:0006464 cellular protein modification process; GO:0006468 protein phosphorylation; GO:0006793 phosphorus metabolic process; GO:0006796 phosphate-containing compound metabolic process; GO:0006807 nitrogen compound metabolic process; GO:0006936 muscle contraction;…	GO:0001725 stress fiber; GO:0005622 intracellular; GO:0005623 cell; GO:0005737 cytoplasm; GO:0005829 cytosol; GO:0005856 cytoskeleton; GO:0005886 plasma membrane; GO:0005911 cell-cell junction; GO:0015629 actin cytoskeleton; GO:0016020 membrane; GO:0030027 lamellipodium; GO:0030054 cell junction; GO:0031252 cell leading edge; GO:0032153 cell division site; GO:0032154 cleavage furrow; GO:0032155 c…	GO:0003824 catalytic activity; GO:0004672 protein kinase activity; GO:0004674 protein serine/threonine kinase activity; GO:0004687 myosin light chain kinase activity; GO:0005488 binding; GO:0005515 protein binding; GO:0016301 kinase activity; GO:0016740 transferase activity; GO:0016772 transferase activity, transferring phosphorus-containing groups; GO:0016773 phosphotransferase activity, alcohol…	PF07679; PF00041; PF00069	Immunoglobulin I-set domain; Fibronectin type III domain; Protein kinase domain	Z	KOG0613	Projectin/twitchin and related proteins
Q15654	Thyroid receptor-interacting protein 6 OS=Homo sapiens OX=9606 GN=TRIP6 PE=1 SV=3	TRIP6	1.779	0.0349271	Up	50.287	26.3	8	8	1.1463	1.36402	2.12775	0.805268	0.79084	0.6261	0.711542	0.974911	0.63416	0.557651	1.14399	1.7068	0.570135	0.855372	0.985168	nucleus	K12792	TRIP6; thyroid receptor-interacting protein 6	map04621 NOD-like receptor signaling pathway	GO:0007044 cell-substrate junction assembly; GO:0007045 cell-substrate adherens junction assembly; GO:0007155 cell adhesion; GO:0007160 cell-matrix adhesion; GO:0009966 regulation of signal transduction; GO:0009967 positive regulation of signal transduction; GO:0009987 cellular process; GO:0010646 regulation of cell communication; GO:0010647 positive regulation of cell communication; GO:0016043 c…	GO:0005622 intracellular; GO:0005623 cell; GO:0005737 cytoplasm; GO:0005829 cytosol; GO:0005886 plasma membrane; GO:0005912 adherens junction; GO:0005924 cell-substrate adherens junction; GO:0005925 focal adhesion; GO:0016020 membrane; GO:0030054 cell junction; GO:0030055 cell-substrate junction; GO:0044424 intracellular part; GO:0044444 cytoplasmic part; GO:0044464 cell part; GO:0070161 anchorin…	GO:0005102 receptor binding; GO:0005126 cytokine receptor binding; GO:0005149 interleukin-1 receptor binding; GO:0005488 binding; GO:0005515 protein binding; GO:0008134 transcription factor binding; GO:0019899 enzyme binding; GO:0019900 kinase binding; GO:0035257 nuclear hormone receptor binding; GO:0046966 thyroid hormone receptor binding; GO:0051427 hormone receptor binding; GO:0070851 growth f…	PF00412	LIM domain	K	KOG1704	FOG: LIM domain
Q15650	Activating signal cointegrator 1 OS=Homo sapiens OX=9606 GN=TRIP4 PE=1 SV=4	TRIP4	0.6234	0.00960588	Down	66.145	12.2	5	4	0.537532	0.848149	0.981895	0.774019	0.918351	1.5573	1.6456	1.0489	1.14363	1.11751	1.20439		0.784527		0.438198	cytoplasm	K23398	TRIP4; activating signal cointegrator 1		GO:0006355 regulation of transcription, DNA-templated; GO:0006810 transport; GO:0007154 cell communication; GO:0007165 signal transduction; GO:0009719 response to endogenous stimulus; GO:0009725 response to hormone; GO:0009755 hormone-mediated signaling pathway; GO:0009889 regulation of biosynthetic process; GO:0009891 positive regulation of biosynthetic process; GO:0009893 positive regulation of…	GO:0005622 intracellular; GO:0005623 cell; GO:0005634 nucleus; GO:0005654 nucleoplasm; GO:0005737 cytoplasm; GO:0016604 nuclear body; GO:0031594 neuromuscular junction; GO:0031974 membrane-enclosed lumen; GO:0031981 nuclear lumen; GO:0032991 macromolecular complex; GO:0043226 organelle; GO:0043227 membrane-bounded organelle; GO:0043229 intracellular organelle; GO:0043231 intracellular membrane-bo…	GO:0002020 protease binding; GO:0003712 transcription cofactor activity; GO:0003713 transcription coactivator activity; GO:0005102 receptor binding; GO:0005488 binding; GO:0005515 protein binding; GO:0008134 transcription factor binding; GO:0016922 ligand-dependent nuclear receptor binding; GO:0019899 enzyme binding; GO:0019900 kinase binding; GO:0019901 protein kinase binding; GO:0030331 estroge…	PF06221; PF04266	Putative zinc finger motif, C2HC5-type; ASCH domain	K	KOG2845	Activating signal cointegrator 1
Q15582	Transforming growth factor-beta-induced protein ig-h3 OS=Homo sapiens OX=9606 GN=TGFBI PE=1 SV=1	TGFBI	2.1404	0.0203191	Up	74.68	34.1	20	20	1.52536	1.77646	1.6384	0.705937	1.13983	1.17536	0.685899	0.607839	0.350961	0.350314	1.4047	0.941026	0.482997	0.778673	1.43625	extracellular	K19519	TGFBI, BIGH3; transforming growth factor-beta-induced protein		GO:0001525 angiogenesis; GO:0001568 blood vessel development; GO:0001944 vasculature development; GO:0003008 system process; GO:0006807 nitrogen compound metabolic process; GO:0007155 cell adhesion; GO:0007162 negative regulation of cell adhesion; GO:0007275 multicellular organism development; GO:0007600 sensory perception; GO:0007601 visual perception; GO:0008152 metabolic process; GO:0008283 ce…	GO:0005576 extracellular region; GO:0005604 basement membrane; GO:0005615 extracellular space; GO:0005622 intracellular; GO:0005623 cell; GO:0005737 cytoplasm; GO:0005794 Golgi apparatus; GO:0005802 trans-Golgi network; GO:0005886 plasma membrane; GO:0012505 endomembrane system; GO:0016020 membrane; GO:0031012 extracellular matrix; GO:0031984 organelle subcompartment; GO:0043226 organelle; GO:004…	GO:0005102 receptor binding; GO:0005178 integrin binding; GO:0005488 binding; GO:0005515 protein binding; GO:0005518 collagen binding; GO:0044877 macromolecular complex binding; GO:0050839 cell adhesion molecule binding; GO:0050840 extracellular matrix binding;	PF02469	Fasciclin domain	MW	KOG1437	Fasciclin and related adhesion glycoproteins
Q15417	Calponin-3 OS=Homo sapiens OX=9606 GN=CNN3 PE=1 SV=1	CNN3	1.6534	0.0164688	Up	36.413	29.2	7	6	1.52929	1.14361	0.937242	1.44621	1.09711	0.814503	1.10071	0.454183	0.764521	0.58769	0.809791	0.667724	1.16458	1.25039	1.23244	cytoplasm				GO:0009888 tissue development; GO:0009987 cellular process; GO:0030154 cell differentiation; GO:0030855 epithelial cell differentiation; GO:0032502 developmental process; GO:0048856 anatomical structure development; GO:0048869 cellular developmental process; GO:0060429 epithelium development;	GO:0005622 intracellular; GO:0005623 cell; GO:0005737 cytoplasm; GO:0005829 cytosol; GO:0005856 cytoskeleton; GO:0015629 actin cytoskeleton; GO:0043226 organelle; GO:0043228 non-membrane-bounded organelle; GO:0043229 intracellular organelle; GO:0043232 intracellular non-membrane-bounded organelle; GO:0044424 intracellular part; GO:0044444 cytoplasmic part; GO:0044464 cell part;	GO:0005488 binding; GO:0005515 protein binding; GO:0008017 microtubule binding; GO:0008092 cytoskeletal protein binding; GO:0015631 tubulin binding;	PF00307	Calponin homology (CH) domain	Z	KOG2046	Calponin
Q15262	Receptor-type tyrosine-protein phosphatase kappa OS=Homo sapiens OX=9606 GN=PTPRK PE=1 SV=2	PTPRK	1.8154	0.00110093	Up	162.1	15.1	16	15	1.36202	1.31089	1.03753	1.22796	1.38509	0.63012	0.677943	0.468162	0.895619	0.811429	1.05553	0.897174	1.07664	1.19929	0.964592	plasma membrane	K06776	PTPRK; receptor-type tyrosine-protein phosphatase kappa [EC:3.1.3.48]		GO:0000302 response to reactive oxygen species; GO:0006355 regulation of transcription, DNA-templated; GO:0006464 cellular protein modification process; GO:0006470 protein dephosphorylation; GO:0006793 phosphorus metabolic process; GO:0006796 phosphate-containing compound metabolic process; GO:0006807 nitrogen compound metabolic process; GO:0006928 movement of cell or subcellular component; GO:00…	GO:0001750 photoreceptor outer segment; GO:0005622 intracellular; GO:0005623 cell; GO:0005886 plasma membrane; GO:0005887 integral component of plasma membrane; GO:0005911 cell-cell junction; GO:0005912 adherens junction; GO:0005929 cilium; GO:0009986 cell surface; GO:0016020 membrane; GO:0016021 integral component of membrane; GO:0030054 cell junction; GO:0030424 axon; GO:0030425 dendrite; GO:00…	GO:0003824 catalytic activity; GO:0004721 phosphoprotein phosphatase activity; GO:0004725 protein tyrosine phosphatase activity; GO:0004888 transmembrane signaling receptor activity; GO:0005001 transmembrane receptor protein tyrosine phosphatase activity; GO:0005488 binding; GO:0005515 protein binding; GO:0008013 beta-catenin binding; GO:0016787 hydrolase activity; GO:0016788 hydrolase activity, …	PF00629; PF07679; PF00041; PF00102	MAM domain; Immunoglobulin I-set domain; Fibronectin type III domain; Protein-tyrosine phosphatase	T	KOG4228	Protein tyrosine phosphatase
Q15067	Peroxisomal acyl-coenzyme A oxidase 1 OS=Homo sapiens OX=9606 GN=ACOX1 PE=1 SV=3	ACOX1	1.639	0.0136336	Up	74.423	27.4	13	13	1.21018	0.891828	0.985966	1.44553	1.63801	0.634941	0.885211	0.5236	0.81175	0.909873	0.764306	1.31635	1.12228	1.12281	0.737358	cytoplasm	K00232	E1.3.3.6, ACOX1, ACOX3; acyl-CoA oxidase [EC:1.3.3.6]	map00071 Fatty acid degradation; map00410 beta-Alanine metabolism; map00592 alpha-Linolenic acid metabolism; map00640 Propanoate metabolism; map01040 Biosynthesis of unsaturated fatty acids; map01100 Metabolic pathways; map01200 Carbon metabolism; map01212 Fatty acid metabolism; map03320 PPAR signaling pathway; map04024 cAMP signaling pathway; map04146 Peroxisome	GO:0000003 reproduction; GO:0000038 very long-chain fatty acid metabolic process; GO:0001676 long-chain fatty acid metabolic process; GO:0006082 organic acid metabolic process; GO:0006091 generation of precursor metabolites and energy; GO:0006605 protein targeting; GO:0006625 protein targeting to peroxisome; GO:0006629 lipid metabolic process; GO:0006631 fatty acid metabolic process; GO:0006635 f…	GO:0005622 intracellular; GO:0005623 cell; GO:0005634 nucleus; GO:0005654 nucleoplasm; GO:0005730 nucleolus; GO:0005737 cytoplasm; GO:0005777 peroxisome; GO:0005778 peroxisomal membrane; GO:0005782 peroxisomal matrix; GO:0005829 cytosol; GO:0005886 plasma membrane; GO:0016020 membrane; GO:0031090 organelle membrane; GO:0031903 microbody membrane; GO:0031907 microbody lumen; GO:0031974 membrane-en…	GO:0000166 nucleotide binding; GO:0003824 catalytic activity; GO:0003995 acyl-CoA dehydrogenase activity; GO:0003997 acyl-CoA oxidase activity; GO:0005102 receptor binding; GO:0005488 binding; GO:0005504 fatty acid binding; GO:0005515 protein binding; GO:0008289 lipid binding; GO:0016401 palmitoyl-CoA oxidase activity; GO:0016491 oxidoreductase activity; GO:0016627 oxidoreductase activity, acting…	PF02770	Acyl-CoA dehydrogenase, middle domain	C	KOG0136	Acyl-CoA oxidase
Q14767	Latent-transforming growth factor beta-binding protein 2 OS=Homo sapiens OX=9606 GN=LTBP2 PE=1 SV=3	LTBP2	2.9426	0.00379767	Up	195.05	11.9	17	17	1.52598	1.50332	1.19101	1.58484	1.01726	0.946659	0.577001	0.328244	0.29754	0.169016	1.31721	1.22189	1.02943	1.17818	1.11242	mitochondria	K08023	LTBP2_3_4; latent transforming growth factor beta binding protein 2/3/4		GO:0002790 peptide secretion; GO:0006605 protein targeting; GO:0006810 transport; GO:0006886 intracellular protein transport; GO:0007154 cell communication; GO:0007165 signal transduction; GO:0007166 cell surface receptor signaling pathway; GO:0007167 enzyme linked receptor protein signaling pathway; GO:0007178 transmembrane receptor protein serine/threonine kinase signaling pathway; GO:0007179 t…	GO:0001527 microfibril; GO:0005576 extracellular region; GO:0031012 extracellular matrix; GO:0044420 extracellular matrix component; GO:0044421 extracellular region part; GO:0071953 elastic fiber; GO:0099080 supramolecular complex; GO:0099081 supramolecular polymer; GO:0099512 supramolecular fiber;	GO:0005488 binding; GO:0050436 microfibril binding;	PF07645; PF00008	Calcium-binding EGF domain; EGF-like domain	T	KOG1217	Fibrillins and related proteins containing Ca2+-binding EGF-like domains
Q14696	LRP chaperone MESD OS=Homo sapiens OX=9606 GN=MESD PE=1 SV=2	MESD	0.6602	0.0489874	Down	26.076	40.6	9	8	0.616287	0.707519	1.09019	0.889429	0.65682	1.72202	1.42844	1.05486	0.998082	0.795192	0.856442	0.87486	1.48757	0.974332	0.847953	extracellular				GO:0006457 protein folding; GO:0006810 transport; GO:0006897 endocytosis; GO:0006909 phagocytosis; GO:0007498 mesoderm development; GO:0008104 protein localization; GO:0009888 tissue development; GO:0009987 cellular process; GO:0016192 vesicle-mediated transport; GO:0032502 developmental process; GO:0032879 regulation of localization; GO:0032880 regulation of protein localization; GO:0033036 macr…	GO:0005623 cell; GO:0005886 plasma membrane; GO:0016020 membrane; GO:0044464 cell part; GO:0071944 cell periphery;	GO:0005102 receptor binding; GO:0005488 binding; GO:0005515 protein binding; GO:0042802 identical protein binding; GO:0050750 low-density lipoprotein particle receptor binding; GO:0070325 lipoprotein particle receptor binding;			S	KOG4357	Uncharacterized conserved protein (involved in mesoderm differentiation in humans)
Q14315	Filamin-C OS=Homo sapiens OX=9606 GN=FLNC PE=1 SV=3	FLNC	2.4208	0.00634726	Up	291.02	41.7	85	72	1.72517	1.90424	1.63772	0.91475	0.810861	0.360124	0.884834	0.709537	0.456087	0.478017	1.67784	0.592983	0.439163	1.16877	1.2399	cytoplasm	K04437	FLNA; filamin	map04010 MAPK signaling pathway; map04510 Focal adhesion; map05132 Salmonella infection; map05205 Proteoglycans in cancer	GO:0009987 cellular process; GO:0016043 cellular component organization; GO:0022607 cellular component assembly; GO:0030029 actin filament-based process; GO:0030154 cell differentiation; GO:0032502 developmental process; GO:0034329 cell junction assembly; GO:0034330 cell junction organization; GO:0042692 muscle cell differentiation; GO:0044085 cellular component biogenesis; GO:0048468 cell develo…	GO:0005622 intracellular; GO:0005623 cell; GO:0005737 cytoplasm; GO:0005829 cytosol; GO:0005856 cytoskeleton; GO:0005886 plasma membrane; GO:0015629 actin cytoskeleton; GO:0016020 membrane; GO:0016528 sarcoplasm; GO:0030016 myofibril; GO:0042383 sarcolemma; GO:0043034 costamere; GO:0043226 organelle; GO:0043228 non-membrane-bounded organelle; GO:0043229 intracellular organelle; GO:0043232 intrace…	GO:0003779 actin binding; GO:0005488 binding; GO:0005515 protein binding; GO:0008092 cytoskeletal protein binding; GO:0030506 ankyrin binding; GO:0042802 identical protein binding;	PF00307; PF00630	Calponin homology (CH) domain; Filamin/ABP280 repeat	Z	KOG0518	Actin-binding cytoskeleton protein, filamin
Q14011	Cold-inducible RNA-binding protein OS=Homo sapiens OX=9606 GN=CIRBP PE=1 SV=1	CIRBP	0.6192	0.0304104	Down	18.648	20.9	3	3	0.782717	0.894412	0.870569	0.638156	0.81977	2.23699	0.959719	1.14651	1.11247	1.01329	0.8328	0.752784	1.10959	0.92889	0.90133	nucleus	K13195	CIRBP; cold-inducible RNA-binding protein					PF00076	RNA recognition motif. (a.k.a. RRM, RBD, or RNP domain)	A	KOG0118	FOG: RRM domain
Q13643	Four and a half LIM domains protein 3 OS=Homo sapiens OX=9606 GN=FHL3 PE=1 SV=4	FHL3	2.1168	0.0202727	Up	31.192	33.6	6	6	1.37362	1.18535	1.79414	1.03084	0.850396	0.884366	0.37438		0.508392		0.785719	1.03553	0.543247	1.45182	1.1822	nucleus				GO:0006996 organelle organization; GO:0007010 cytoskeleton organization; GO:0007275 multicellular organism development; GO:0007517 muscle organ development; GO:0009987 cellular process; GO:0016043 cellular component organization; GO:0030029 actin filament-based process; GO:0030036 actin cytoskeleton organization; GO:0032501 multicellular organismal process; GO:0032502 developmental process; GO:00…	GO:0001725 stress fiber; GO:0005622 intracellular; GO:0005623 cell; GO:0005634 nucleus; GO:0005737 cytoplasm; GO:0005856 cytoskeleton; GO:0015629 actin cytoskeleton; GO:0030016 myofibril; GO:0030017 sarcomere; GO:0030018 Z disc; GO:0031674 I band; GO:0032432 actin filament bundle; GO:0042641 actomyosin; GO:0043226 organelle; GO:0043227 membrane-bounded organelle; GO:0043228 non-membrane-bounded o…	GO:0003779 actin binding; GO:0005488 binding; GO:0005515 protein binding; GO:0008092 cytoskeletal protein binding;	PF00412	LIM domain	TZ	KOG1704	FOG: LIM domain
Q13438	Protein OS-9 OS=Homo sapiens OX=9606 GN=OS9 PE=1 SV=1	OS9	0.461	0.0150566	Down	75.561	10.2	5	5	0.772327		0.729985			1.77801	1.48098				0.600042	1.0119	0.626745			endoplasmic reticulum	K10088	OS9; protein OS-9	map04141 Protein processing in endoplasmic reticulum	GO:0006464 cellular protein modification process; GO:0006508 proteolysis; GO:0006511 ubiquitin-dependent protein catabolic process; GO:0006517 protein deglycosylation; GO:0006621 protein retention in ER lumen; GO:0006807 nitrogen compound metabolic process; GO:0006810 transport; GO:0006886 intracellular protein transport; GO:0006950 response to stress; GO:0008104 protein localization; GO:0008152 …	GO:0000151 ubiquitin ligase complex; GO:0000153 cytoplasmic ubiquitin ligase complex; GO:0000835 ER ubiquitin ligase complex; GO:0000836 Hrd1p ubiquitin ligase complex; GO:0005622 intracellular; GO:0005623 cell; GO:0005737 cytoplasm; GO:0005783 endoplasmic reticulum; GO:0005788 endoplasmic reticulum lumen; GO:0005789 endoplasmic reticulum membrane; GO:0012505 endomembrane system; GO:0016020 membr…				O	KOG3394	Protein OS-9
Q13247	Serine/arginine-rich splicing factor 6 OS=Homo sapiens OX=9606 GN=SRSF6 PE=1 SV=2	SRSF6	0.5901	0.0453723	Down	39.586	22.4	8	4		0.936056	0.485442	0.583851	0.528459	1.57449	1.02179		0.908789	0.788682	1.07894	1.87403	2.0843	0.734299	0.400868	nucleus	K12893	SFRS4_5_6; splicing factor, arginine/serine-rich 4/5/6	map03040 Spliceosome; map05168 Herpes simplex virus 1 infection	GO:0000245 spliceosomal complex assembly; GO:0000375 RNA splicing, via transesterification reactions; GO:0000377 RNA splicing, via transesterification reactions with bulged adenosine as nucleophile; GO:0000380 alternative mRNA splicing, via spliceosome; GO:0000381 regulation of alternative mRNA splicing, via spliceosome; GO:0000398 mRNA splicing, via spliceosome; GO:0006139 nucleobase-containing …	GO:0005622 intracellular; GO:0005623 cell; GO:0005634 nucleus; GO:0005654 nucleoplasm; GO:0016604 nuclear body; GO:0016607 nuclear speck; GO:0031974 membrane-enclosed lumen; GO:0031981 nuclear lumen; GO:0043226 organelle; GO:0043227 membrane-bounded organelle; GO:0043229 intracellular organelle; GO:0043231 intracellular membrane-bounded organelle; GO:0043233 organelle lumen; GO:0044422 organelle …	GO:0003676 nucleic acid binding; GO:0003723 RNA binding; GO:0005488 binding; GO:0036002 pre-mRNA binding; GO:0097159 organic cyclic compound binding; GO:1901363 heterocyclic compound binding;	PF00076	RNA recognition motif. (a.k.a. RRM, RBD, or RNP domain)	A	KOG0106	Alternative splicing factor SRp55/B52/SRp75 (RRM superfamily)
Q13162	Peroxiredoxin-4 OS=Homo sapiens OX=9606 GN=PRDX4 PE=1 SV=1	PRDX4	0.6473	0.0334579	Down	30.54	64.6	17	13	0.809105	0.948524	0.423717	0.88597	0.911105	1.2662	1.03252	0.914366	1.52711	1.40638	1.02842	0.544995	1.57872	1.12153	0.601331	extracellular	K03386	PRDX2_4, ahpC; peroxiredoxin (alkyl hydroperoxide reductase subunit C) [EC:1.11.1.15]	map04214 Apoptosis - fly	GO:0000003 reproduction; GO:0001775 cell activation; GO:0002252 immune effector process; GO:0002263 cell activation involved in immune response; GO:0002274 myeloid leukocyte activation; GO:0002275 myeloid cell activation involved in immune response; GO:0002283 neutrophil activation involved in immune response; GO:0002366 leukocyte activation involved in immune response; GO:0002376 immune system p…	GO:0005576 extracellular region; GO:0005615 extracellular space; GO:0005622 intracellular; GO:0005623 cell; GO:0005737 cytoplasm; GO:0005783 endoplasmic reticulum; GO:0005790 smooth endoplasmic reticulum; GO:0005829 cytosol; GO:0012505 endomembrane system; GO:0030141 secretory granule; GO:0031410 cytoplasmic vesicle; GO:0031974 membrane-enclosed lumen; GO:0031982 vesicle; GO:0031983 vesicle lumen…	GO:0003824 catalytic activity; GO:0004601 peroxidase activity; GO:0005488 binding; GO:0005515 protein binding; GO:0008379 thioredoxin peroxidase activity; GO:0016209 antioxidant activity; GO:0016491 oxidoreductase activity; GO:0016684 oxidoreductase activity, acting on peroxide as acceptor; GO:0042802 identical protein binding; GO:0042803 protein homodimerization activity; GO:0046983 protein dime…	PF00578; PF10417	AhpC/TSA family; C-terminal domain of 1-Cys peroxiredoxin	O	KOG0852	Alkyl hydroperoxide reductase, thiol specific antioxidant and related enzymes
Q13107	Ubiquitin carboxyl-terminal hydrolase 4 OS=Homo sapiens OX=9606 GN=USP4 PE=1 SV=3	USP4	1.5414	0.033514	Up	108.56	13.6	10	8	1.15327	1.09071	1.28782	0.891106	1.46262	0.412959	0.62666	0.854317	0.983212	0.941095	1.22931	1.01309	0.551502	0.941403	1.56092	nucleus	K11835	USP4_11, UBP12; ubiquitin carboxyl-terminal hydrolase 4/11 [EC:3.4.19.12]		GO:0000244 spliceosomal tri-snRNP complex assembly; GO:0000375 RNA splicing, via transesterification reactions; GO:0000377 RNA splicing, via transesterification reactions with bulged adenosine as nucleophile; GO:0000387 spliceosomal snRNP assembly; GO:0000398 mRNA splicing, via spliceosome; GO:0006139 nucleobase-containing compound metabolic process; GO:0006396 RNA processing; GO:0006397 mRNA pro…	GO:0000323 lytic vacuole; GO:0005622 intracellular; GO:0005623 cell; GO:0005634 nucleus; GO:0005737 cytoplasm; GO:0005764 lysosome; GO:0005773 vacuole; GO:0005829 cytosol; GO:0005886 plasma membrane; GO:0016020 membrane; GO:0043226 organelle; GO:0043227 membrane-bounded organelle; GO:0043229 intracellular organelle; GO:0043231 intracellular membrane-bounded organelle; GO:0044424 intracellular par…	GO:0001664 G-protein coupled receptor binding; GO:0003824 catalytic activity; GO:0004843 thiol-dependent ubiquitin-specific protease activity; GO:0005102 receptor binding; GO:0005488 binding; GO:0005515 protein binding; GO:0008233 peptidase activity; GO:0008234 cysteine-type peptidase activity; GO:0016787 hydrolase activity; GO:0019783 ubiquitin-like protein-specific protease activity; GO:0031685…	PF06337	DUSP domain	O	KOG1870	Ubiquitin C-terminal hydrolase
Q13085	Acetyl-CoA carboxylase 1 OS=Homo sapiens OX=9606 GN=ACACA PE=1 SV=2	ACACA	0.603	0.0107414	Down	265.55	8	16	10	0.73914	0.90876	0.696413	0.740521	1.11463	1.71878	1.87039	1.2625	1.07652	1.03551	0.452058	0.680671	1.20825	0.909284	0.586572	cytoplasm	K11262	ACACA; acetyl-CoA carboxylase / biotin carboxylase 1 [EC:6.4.1.2 6.3.4.14 2.1.3.15]	map00061 Fatty acid biosynthesis; map00620 Pyruvate metabolism; map00640 Propanoate metabolism; map01100 Metabolic pathways; map01212 Fatty acid metabolism; map04152 AMPK signaling pathway; map04910 Insulin signaling pathway; map04922 Glucagon signaling pathway	GO:0001101 response to acid chemical; GO:0001894 tissue homeostasis; GO:0006082 organic acid metabolic process; GO:0006084 acetyl-CoA metabolic process; GO:0006139 nucleobase-containing compound metabolic process; GO:0006163 purine nucleotide metabolic process; GO:0006164 purine nucleotide biosynthetic process; GO:0006629 lipid metabolic process; GO:0006631 fatty acid metabolic process; GO:000663…	GO:0001650 fibrillar center; GO:0005622 intracellular; GO:0005623 cell; GO:0005634 nucleus; GO:0005730 nucleolus; GO:0005737 cytoplasm; GO:0005829 cytosol; GO:0005856 cytoskeleton; GO:0015629 actin cytoskeleton; GO:0031974 membrane-enclosed lumen; GO:0031981 nuclear lumen; GO:0043226 organelle; GO:0043227 membrane-bounded organelle; GO:0043228 non-membrane-bounded organelle; GO:0043229 intracellu…	GO:0000166 nucleotide binding; GO:0003824 catalytic activity; GO:0003989 acetyl-CoA carboxylase activity; GO:0005488 binding; GO:0005515 protein binding; GO:0005524 ATP binding; GO:0008144 drug binding; GO:0009374 biotin binding; GO:0016421 CoA carboxylase activity; GO:0016874 ligase activity; GO:0016885 ligase activity, forming carbon-carbon bonds; GO:0017076 purine nucleotide binding; GO:001984…	PF00289; PF02786; PF02785; PF00364	Carbamoyl-phosphate synthase L chain, N-terminal domain; Carbamoyl-phosphate synthase L chain, ATP binding domain; Biotin carboxylase C-terminal domain; Biotin-requiring enzyme	F	KOG0368	Acetyl-CoA carboxylase
Q12805	EGF-containing fibulin-like extracellular matrix protein 1 OS=Homo sapiens OX=9606 GN=EFEMP1 PE=1 SV=2	EFEMP1	2.2077	0.00346109	Up	54.64	40	15	15	1.81511	1.3307	0.916798	1.23966	0.795744	0.847508	0.526207	0.425668	0.431115	0.5316	1.52431	0.89734	1.28939	1.14884	1.28	extracellular	K18262	EFEMP1, FBLN3; EGF-containing fibulin-like extracellular matrix protein 1		GO:0001654 eye development; GO:0003008 system process; GO:0006355 regulation of transcription, DNA-templated; GO:0006464 cellular protein modification process; GO:0006468 protein phosphorylation; GO:0006793 phosphorus metabolic process; GO:0006796 phosphate-containing compound metabolic process; GO:0006807 nitrogen compound metabolic process; GO:0007154 cell communication; GO:0007165 signal trans…	GO:0005576 extracellular region; GO:0005604 basement membrane; GO:0005615 extracellular space; GO:0005622 intracellular; GO:0005623 cell; GO:0005737 cytoplasm; GO:0031012 extracellular matrix; GO:0044421 extracellular region part; GO:0044424 intracellular part; GO:0044464 cell part;	GO:0003824 catalytic activity; GO:0004672 protein kinase activity; GO:0004713 protein tyrosine kinase activity; GO:0004714 transmembrane receptor protein tyrosine kinase activity; GO:0004888 transmembrane signaling receptor activity; GO:0005006 epidermal growth factor-activated receptor activity; GO:0005102 receptor binding; GO:0005154 epidermal growth factor receptor binding; GO:0005488 binding;…	PF07645; PF12662	Calcium-binding EGF domain; Complement Clr-like EGF-like	T	KOG1217	Fibrillins and related proteins containing Ca2+-binding EGF-like domains
Q12797	Aspartyl/asparaginyl beta-hydroxylase OS=Homo sapiens OX=9606 GN=ASPH PE=1 SV=3	ASPH	1.7011	0.00448986	Up	85.862	33.5	20	20	1.02785	0.941086	1.09419	1.72968	1.10068	0.604011	0.656779	0.555265	0.820001	0.828502	1.03933	1.21742	1.02145	1.42837	0.935389	plasma membrane	K00476	ASPH; aspartate beta-hydroxylase [EC:1.14.11.16]	map04020 Calcium signaling pathway; map04260 Cardiac muscle contraction	GO:0003008 system process; GO:0003012 muscle system process; GO:0005513 detection of calcium ion; GO:0006091 generation of precursor metabolites and energy; GO:0006355 regulation of transcription, DNA-templated; GO:0006464 cellular protein modification process; GO:0006508 proteolysis; GO:0006807 nitrogen compound metabolic process; GO:0006810 transport; GO:0006811 ion transport; GO:0006812 cation…	GO:0005622 intracellular; GO:0005623 cell; GO:0005737 cytoplasm; GO:0005783 endoplasmic reticulum; GO:0005788 endoplasmic reticulum lumen; GO:0005789 endoplasmic reticulum membrane; GO:0005886 plasma membrane; GO:0005938 cell cortex; GO:0012505 endomembrane system; GO:0014701 junctional sarcoplasmic reticulum membrane; GO:0016020 membrane; GO:0016021 integral component of membrane; GO:0016528 sar…	GO:0003824 catalytic activity; GO:0004597 peptide-aspartate beta-dioxygenase activity; GO:0005198 structural molecule activity; GO:0005488 binding; GO:0005509 calcium ion binding; GO:0005515 protein binding; GO:0008307 structural constituent of muscle; GO:0009055 electron carrier activity; GO:0016491 oxidoreductase activity; GO:0016705 oxidoreductase activity, acting on paired donors, with incorp…	PF05118	Aspartyl/Asparaginyl beta-hydroxylase	P	KOG3696	Aspartyl beta-hydroxylase
Q06520	Bile salt sulfotransferase OS=Homo sapiens OX=9606 GN=SULT2A1 PE=1 SV=3	SULT2A1	0.2443	0.0307641	Down	33.779	46.7	12	12	0.118287	0.975085	0.265188	0.472907	0.387437	0.284638	1.84485	2.02671	2.27145	2.65333	1.34601	0.504996	0.158186	0.560838	1.13009	nucleus	K11822	SULT2A1; bile-salt sulfotransferase [EC:2.8.2.14]	map00980 Metabolism of xenobiotics by cytochrome P450; map04976 Bile secretion; map05204 Chemical carcinogenesis	GO:0006066 alcohol metabolic process; GO:0006067 ethanol metabolic process; GO:0006068 ethanol catabolic process; GO:0006082 organic acid metabolic process; GO:0006139 nucleobase-containing compound metabolic process; GO:0006163 purine nucleotide metabolic process; GO:0006629 lipid metabolic process; GO:0006725 cellular aromatic compound metabolic process; GO:0006753 nucleoside phosphate metaboli…	GO:0005622 intracellular; GO:0005623 cell; GO:0005737 cytoplasm; GO:0005829 cytosol; GO:0044424 intracellular part; GO:0044444 cytoplasmic part; GO:0044464 cell part;	GO:0000166 nucleotide binding; GO:0003824 catalytic activity; GO:0004027 alcohol sulfotransferase activity; GO:0004062 aryl sulfotransferase activity; GO:0004304 estrone sulfotransferase activity; GO:0005488 binding; GO:0008144 drug binding; GO:0008146 sulfotransferase activity; GO:0016740 transferase activity; GO:0016782 transferase activity, transferring sulfur-containing groups; GO:0017076 pur…	PF00685	Sulfotransferase domain	H	KOG1584	Sulfotransferase
Q05682	Caldesmon OS=Homo sapiens OX=9606 GN=CALD1 PE=1 SV=3	CALD1	1.7731	0.02217	Up	93.23	44.5	39	38	1.38657	1.49251	1.41316	0.930027	0.806181	0.976658	0.824552	0.735368	0.409911	0.453483	1.08839	0.865168	1.03889	1.09875	1.48038	nucleus	K12327	CALD1; caldesmon	map04270 Vascular smooth muscle contraction	GO:0000003 reproduction; GO:0003008 system process; GO:0003012 muscle system process; GO:0006936 muscle contraction; GO:0006996 organelle organization; GO:0007010 cytoskeleton organization; GO:0007015 actin filament organization; GO:0007565 female pregnancy; GO:0009987 cellular process; GO:0016043 cellular component organization; GO:0022414 reproductive process; GO:0022607 cellular component asse…	GO:0005622 intracellular; GO:0005623 cell; GO:0005737 cytoplasm; GO:0005829 cytosol; GO:0005856 cytoskeleton; GO:0005884 actin filament; GO:0005886 plasma membrane; GO:0014069 postsynaptic density; GO:0015629 actin cytoskeleton; GO:0016020 membrane; GO:0030425 dendrite; GO:0032279 asymmetric synapse; GO:0036477 somatodendritic compartment; GO:0042995 cell projection; GO:0043005 neuron projection;…	GO:0003779 actin binding; GO:0005488 binding; GO:0005515 protein binding; GO:0005516 calmodulin binding; GO:0005523 tropomyosin binding; GO:0008092 cytoskeletal protein binding;
P80748	Immunoglobulin lambda variable 3-21 OS=Homo sapiens OX=9606 GN=IGLV3-21 PE=1 SV=2	IGLV3-21	0.3904	0.000299725	Down	12.446	48.7	4	2	0.467385	0.775997	0.649019	0.755963	0.60783	1.32492	1.60031	2.57087	1.32909	1.51648	0.882966		0.272387	0.686084	0.560684	extracellular							PF07686	Immunoglobulin V-set domain
P80404	4-aminobutyrate aminotransferase, mitochondrial OS=Homo sapiens OX=9606 GN=ABAT PE=1 SV=3	ABAT	0.6568	0.0149335	Down	56.438	28.6	11	11	0.999907	0.674725	0.720605	1.02169	0.868976	0.886147	1.61995	1.50099	1.28897	1.22957	0.77067	0.811881	0.92108	0.901118	0.783709	mitochondria	K13524	ABAT; 4-aminobutyrate aminotransferase / (S)-3-amino-2-methylpropionate transaminase [EC:2.6.1.19 2.6.1.22]	map00250 Alanine, aspartate and glutamate metabolism; map00280 Valine, leucine and isoleucine degradation; map00410 beta-Alanine metabolism; map00640 Propanoate metabolism; map00650 Butanoate metabolism; map01100 Metabolic pathways; map04727 GABAergic synapse	GO:0001505 regulation of neurotransmitter levels; GO:0006082 organic acid metabolic process; GO:0006520 cellular amino acid metabolic process; GO:0006807 nitrogen compound metabolic process; GO:0007610 behavior; GO:0008152 metabolic process; GO:0009056 catabolic process; GO:0009063 cellular amino acid catabolic process; GO:0009410 response to xenobiotic stimulus; GO:0009448 gamma-aminobutyric aci…	GO:0005622 intracellular; GO:0005623 cell; GO:0005737 cytoplasm; GO:0005739 mitochondrion; GO:0005759 mitochondrial matrix; GO:0005829 cytosol; GO:0031974 membrane-enclosed lumen; GO:0032144 4-aminobutyrate transaminase complex; GO:0032991 macromolecular complex; GO:0043226 organelle; GO:0043227 membrane-bounded organelle; GO:0043229 intracellular organelle; GO:0043231 intracellular membrane-boun…	GO:0003824 catalytic activity; GO:0003867 4-aminobutyrate transaminase activity; GO:0005488 binding; GO:0005515 protein binding; GO:0008144 drug binding; GO:0008483 transaminase activity; GO:0016740 transferase activity; GO:0016769 transferase activity, transferring nitrogenous groups; GO:0019842 vitamin binding; GO:0019899 enzyme binding; GO:0030170 pyridoxal phosphate binding; GO:0032145 succin…	PF00202	Aminotransferase class-III	E	KOG1405	4-aminobutyrate aminotransferase
P80303	Nucleobindin-2 OS=Homo sapiens OX=9606 GN=NUCB2 PE=1 SV=3	NUCB2	0.5363	0.00699863	Down	50.222	55	20	20	0.512335	0.807439	0.520193	1.0534	0.637228	1.25255	1.97708	1.10142	1.1516	1.10113	0.72487	0.620557	1.93434	1.07469	0.531169	extracellular	K20371	NUCB; nucleobindin		GO:0002791 regulation of peptide secretion; GO:0002792 negative regulation of peptide secretion; GO:0006807 nitrogen compound metabolic process; GO:0006873 cellular ion homeostasis; GO:0006874 cellular calcium ion homeostasis; GO:0006875 cellular metal ion homeostasis; GO:0006950 response to stress; GO:0008152 metabolic process; GO:0009605 response to external stimulus; GO:0009719 response to end…	GO:0005576 extracellular region; GO:0005615 extracellular space; GO:0005622 intracellular; GO:0005623 cell; GO:0005634 nucleus; GO:0005635 nuclear envelope; GO:0005640 nuclear outer membrane; GO:0005737 cytoplasm; GO:0005783 endoplasmic reticulum; GO:0005793 endoplasmic reticulum-Golgi intermediate compartment; GO:0005794 Golgi apparatus; GO:0005795 Golgi stack; GO:0005797 Golgi medial cisterna; …	GO:0003676 nucleic acid binding; GO:0003677 DNA binding; GO:0005102 receptor binding; GO:0005126 cytokine receptor binding; GO:0005164 tumor necrosis factor receptor binding; GO:0005488 binding; GO:0005509 calcium ion binding; GO:0005515 protein binding; GO:0032813 tumor necrosis factor receptor superfamily binding; GO:0043167 ion binding; GO:0043169 cation binding; GO:0046872 metal ion binding; …	PF13499	EF-hand domain pair	S	KOG3866	DNA-binding protein of the nucleobindin family
P78318	Immunoglobulin-binding protein 1 OS=Homo sapiens OX=9606 GN=IGBP1 PE=1 SV=1	IGBP1	0.5202	0.0318688	Down	39.221	20.6	6	6	0.904584	0.716491	0.818266	0.3991	0.737652	1.58042	2.02736	1.03683		0.854747	0.391952		1.55844		0.974167	cytoplasm	K17606	IGBP1, TAP42; immunoglobulin-binding protein 1	map04136 Autophagy - other; map04140 Autophagy - animal	GO:0000122 negative regulation of transcription from RNA polymerase II promoter; GO:0001932 regulation of protein phosphorylation; GO:0001933 negative regulation of protein phosphorylation; GO:0006355 regulation of transcription, DNA-templated; GO:0006357 regulation of transcription from RNA polymerase II promoter; GO:0007154 cell communication; GO:0007165 signal transduction; GO:0009889 regulati…	GO:0005622 intracellular; GO:0005623 cell; GO:0005737 cytoplasm; GO:0005829 cytosol; GO:0005856 cytoskeleton; GO:0005874 microtubule; GO:0015630 microtubule cytoskeleton; GO:0043226 organelle; GO:0043228 non-membrane-bounded organelle; GO:0043229 intracellular organelle; GO:0043232 intracellular non-membrane-bounded organelle; GO:0044422 organelle part; GO:0044424 intracellular part; GO:0044430 c…	GO:0005488 binding; GO:0005515 protein binding; GO:0019208 phosphatase regulator activity; GO:0019888 protein phosphatase regulator activity; GO:0019899 enzyme binding; GO:0019900 kinase binding; GO:0019901 protein kinase binding; GO:0019902 phosphatase binding; GO:0019903 protein phosphatase binding; GO:0019904 protein domain specific binding; GO:0030234 enzyme regulator activity; GO:0031434 mit…			T	KOG2830	Protein phosphatase 2A-associated protein
P63267	Actin, gamma-enteric smooth muscle OS=Homo sapiens OX=9606 GN=ACTG2 PE=1 SV=1	ACTG2	3.9005	0.000591222	Up	41.876	67.8	25	2	1.40753	1.95029	1.77597	0.638056	0.816219	0.332707	0.253491	0.356248	0.321194	0.425384	1.68761			1.49469	1.54061	cytoskeleton	K12315	ACTG2; actin, gamma-enteric smooth muscle	map04270 Vascular smooth muscle contraction	GO:0003008 system process; GO:0003012 muscle system process; GO:0006936 muscle contraction; GO:0007275 multicellular organism development; GO:0009653 anatomical structure morphogenesis; GO:0009887 animal organ morphogenesis; GO:0009888 tissue development; GO:0009893 positive regulation of metabolic process; GO:0010468 regulation of gene expression; GO:0010604 positive regulation of macromolecule …	GO:0005622 intracellular; GO:0005623 cell; GO:0005737 cytoplasm; GO:0005829 cytosol; GO:0005856 cytoskeleton; GO:0015629 actin cytoskeleton; GO:0016459 myosin complex; GO:0030027 lamellipodium; GO:0030175 filopodium; GO:0031252 cell leading edge; GO:0032982 myosin filament; GO:0032991 macromolecular complex; GO:0042995 cell projection; GO:0043226 organelle; GO:0043228 non-membrane-bounded organel…				Z	KOG0676	Actin and related proteins
P63220	40S ribosomal protein S21 OS=Homo sapiens OX=9606 GN=RPS21 PE=1 SV=1	RPS21	0.6543	0.0131375	Down	9.1113	62.7	5	5	0.699404	1.0116	0.770518	1.00261	0.611185	1.65444	1.13164	1.36022	1.13508	0.977291	0.954777	0.859682	1.58715	0.675168	0.569237	cytoplasm	K02971	RP-S21e, RPS21; small subunit ribosomal protein S21e	map03010 Ribosome	GO:0000184 nuclear-transcribed mRNA catabolic process, nonsense-mediated decay; GO:0000447 endonucleolytic cleavage in ITS1 to separate SSU-rRNA from 5.8S rRNA and LSU-rRNA from tricistronic rRNA transcript (SSU-rRNA, 5.8S rRNA, LSU-rRNA); GO:0000460 maturation of 5.8S rRNA; GO:0000461 endonucleolytic cleavage to generate mature 3'-end of SSU-rRNA from (SSU-rRNA, 5.8S rRNA, LSU-rRNA); GO:0000462 …	GO:0005622 intracellular; GO:0005623 cell; GO:0005634 nucleus; GO:0005654 nucleoplasm; GO:0005737 cytoplasm; GO:0005783 endoplasmic reticulum; GO:0005789 endoplasmic reticulum membrane; GO:0005791 rough endoplasmic reticulum; GO:0005829 cytosol; GO:0005840 ribosome; GO:0005844 polysome; GO:0012505 endomembrane system; GO:0015935 small ribosomal subunit; GO:0016020 membrane; GO:0022626 cytosolic r…	GO:0003735 structural constituent of ribosome; GO:0005198 structural molecule activity; GO:0005488 binding; GO:0005515 protein binding; GO:0043021 ribonucleoprotein complex binding; GO:0043022 ribosome binding; GO:0044877 macromolecular complex binding; GO:0047485 protein N-terminus binding;			J	KOG3486	40S ribosomal protein S21
P62736	Actin, aortic smooth muscle OS=Homo sapiens OX=9606 GN=ACTA2 PE=1 SV=1	ACTA2	2.4501	1.15956e-05	Up	42.009	67.9	25	1	1.46653	1.42472	1.23591	1.25049	1.13745	0.420987	0.442168	0.618533	0.60762	0.569813	1.22366	0.677277	0.561323	1.46944	1.89407	cytoskeleton	K12313	ACTA2; actin, aortic smooth muscle	map04270 Vascular smooth muscle contraction; map04371 Apelin signaling pathway; map04926 Relaxin signaling pathway						Z	KOG0676	Actin and related proteins
P62424	60S ribosomal protein L7a OS=Homo sapiens OX=9606 GN=RPL7A PE=1 SV=2	RPL7A	0.6108	0.00568087	Down	29.995	41	14	14	0.60222	0.770993	0.88736	0.892623	0.734877	1.7356	1.40354	0.933612	1.09971	1.19305	0.595147	1.13691	1.61138	0.876166	0.526814	cytoplasm	K02936	RP-L7Ae, RPL7A; large subunit ribosomal protein L7Ae	map03010 Ribosome	GO:0000184 nuclear-transcribed mRNA catabolic process, nonsense-mediated decay; GO:0000470 maturation of LSU-rRNA; GO:0000956 nuclear-transcribed mRNA catabolic process; GO:0006139 nucleobase-containing compound metabolic process; GO:0006364 rRNA processing; GO:0006396 RNA processing; GO:0006401 RNA catabolic process; GO:0006402 mRNA catabolic process; GO:0006412 translation; GO:0006413 translati…	GO:0005622 intracellular; GO:0005623 cell; GO:0005737 cytoplasm; GO:0005829 cytosol; GO:0005840 ribosome; GO:0005844 polysome; GO:0016020 membrane; GO:0032991 macromolecular complex; GO:0042788 polysomal ribosome; GO:0043226 organelle; GO:0043228 non-membrane-bounded organelle; GO:0043229 intracellular organelle; GO:0043232 intracellular non-membrane-bounded organelle; GO:0044424 intracellular pa…	GO:0003735 structural constituent of ribosome; GO:0005198 structural molecule activity;	PF01248	Ribosomal protein L7Ae/L30e/S12e/Gadd45 family	J	KOG3166	60S ribosomal protein L7A
P62072	Mitochondrial import inner membrane translocase subunit Tim10 OS=Homo sapiens OX=9606 GN=TIMM10 PE=1 SV=1	TIMM10	0.3991	0.0181412	Down	10.333	31.1	4	4	0.964664	0.811154	0.572402	0.379513	0.496594	1.49361	2.33787	1.01548			0.693235	0.652107	1.99658	0.586791		extracellular	K17778	TIM10; mitochondrial import inner membrane translocase subunit TIM10		GO:0003008 system process; GO:0006605 protein targeting; GO:0006626 protein targeting to mitochondrion; GO:0006810 transport; GO:0006839 mitochondrial transport; GO:0006886 intracellular protein transport; GO:0006996 organelle organization; GO:0007005 mitochondrion organization; GO:0007006 mitochondrial membrane organization; GO:0007007 inner mitochondrial membrane organization; GO:0007600 sensor…	GO:0005622 intracellular; GO:0005623 cell; GO:0005737 cytoplasm; GO:0005739 mitochondrion; GO:0005740 mitochondrial envelope; GO:0005743 mitochondrial inner membrane; GO:0005744 mitochondrial inner membrane presequence translocase complex; GO:0005758 mitochondrial intermembrane space; GO:0016020 membrane; GO:0019866 organelle inner membrane; GO:0031090 organelle membrane; GO:0031966 mitochondrial…	GO:0005215 transporter activity; GO:0005488 binding; GO:0005515 protein binding; GO:0008270 zinc ion binding; GO:0008565 protein transporter activity; GO:0042802 identical protein binding; GO:0042803 protein homodimerization activity; GO:0043167 ion binding; GO:0043169 cation binding; GO:0046872 metal ion binding; GO:0046914 transition metal ion binding; GO:0046983 protein dimerization activity; …	PF02953	Tim10/DDP family zinc finger	U	KOG3480	Mitochondrial import inner membrane translocase, subunits TIM10/TIM12
P62070	Ras-related protein R-Ras2 OS=Homo sapiens OX=9606 GN=RRAS2 PE=1 SV=1	RRAS2	1.801	0.0228808	Up	23.399	26.5	4	3	1.30358	1.77494	1.56303	0.684624	0.928094	0.499667	0.809199	0.76095	0.682284	0.720551	1.15574	1.63257	0.81418	1.15999	0.510602	cytoplasm	K07830	RRAS2, TC21; Ras-related protein R-Ras2	map04010 MAPK signaling pathway; map04014 Ras signaling pathway; map04024 cAMP signaling pathway; map04072 Phospholipase D signaling pathway; map04137 Mitophagy - animal; map04140 Autophagy - animal; map04218 Cellular senescence; map04371 Apelin signaling pathway; map04625 C-type lectin receptor signaling pathway; map04810 Regulation of actin cytoskeleton; map05205 Proteoglycans in cancer	GO:0007154 cell communication; GO:0007165 signal transduction; GO:0007264 small GTPase mediated signal transduction; GO:0007265 Ras protein signal transduction; GO:0009987 cellular process; GO:0010941 regulation of cell death; GO:0023052 signaling; GO:0030334 regulation of cell migration; GO:0030335 positive regulation of cell migration; GO:0032879 regulation of localization; GO:0035556 intracell…	GO:0005622 intracellular; GO:0005623 cell; GO:0005737 cytoplasm; GO:0005783 endoplasmic reticulum; GO:0005886 plasma membrane; GO:0012505 endomembrane system; GO:0016020 membrane; GO:0043226 organelle; GO:0043227 membrane-bounded organelle; GO:0043229 intracellular organelle; GO:0043231 intracellular membrane-bounded organelle; GO:0044424 intracellular part; GO:0044444 cytoplasmic part; GO:004446…	GO:0003824 catalytic activity; GO:0003924 GTPase activity; GO:0016462 pyrophosphatase activity; GO:0016787 hydrolase activity; GO:0016817 hydrolase activity, acting on acid anhydrides; GO:0016818 hydrolase activity, acting on acid anhydrides, in phosphorus-containing anhydrides; GO:0017111 nucleoside-triphosphatase activity;	PF00071	Ras family	S	KOG0395	Ras-related GTPase
P61599	N-alpha-acetyltransferase 20 OS=Homo sapiens OX=9606 GN=NAA20 PE=1 SV=1	NAA20	1.5094	0.00542741	Up	20.368	20.8	3	3	1.09515	1.26302	1.19824			0.766575	0.804205				1.0342	1.02632	0.812285			cytoplasm,nucleus	K17972	NAA20, NAT3; N-terminal acetyltransferase B complex catalytic subunit [EC:2.3.1.254]		GO:0006464 cellular protein modification process; GO:0006473 protein acetylation; GO:0006474 N-terminal protein amino acid acetylation; GO:0006807 nitrogen compound metabolic process; GO:0008152 metabolic process; GO:0009987 cellular process; GO:0010467 gene expression; GO:0017196 N-terminal peptidyl-methionine acetylation; GO:0018193 peptidyl-amino acid modification; GO:0018206 peptidyl-methioni…	GO:0005622 intracellular; GO:0005623 cell; GO:0005634 nucleus; GO:0005737 cytoplasm; GO:0005829 cytosol; GO:0031248 protein acetyltransferase complex; GO:0031414 N-terminal protein acetyltransferase complex; GO:0031416 NatB complex; GO:0032991 macromolecular complex; GO:0043226 organelle; GO:0043227 membrane-bounded organelle; GO:0043229 intracellular organelle; GO:0043231 intracellular membrane-…	GO:0003824 catalytic activity; GO:0004596 peptide alpha-N-acetyltransferase activity; GO:0008080 N-acetyltransferase activity; GO:0016407 acetyltransferase activity; GO:0016410 N-acyltransferase activity; GO:0016740 transferase activity; GO:0016746 transferase activity, transferring acyl groups; GO:0016747 transferase activity, transferring acyl groups other than amino-acyl groups; GO:0034212 pep…			S	KOG3234	Acetyltransferase, (GNAT) family
P61313	60S ribosomal protein L15 OS=Homo sapiens OX=9606 GN=RPL15 PE=1 SV=2	RPL15	0.6092	0.0146304	Down	24.146	50	14	14	0.575329	0.563832	0.730849	1.03368	1.08061	1.44708	0.959836	1.11471	1.50918	1.50905	0.627126	0.728499	1.50692	1.06758	0.545712	nucleus	K02877	RP-L15e, RPL15; large subunit ribosomal protein L15e	map03010 Ribosome	GO:0000184 nuclear-transcribed mRNA catabolic process, nonsense-mediated decay; GO:0000956 nuclear-transcribed mRNA catabolic process; GO:0002181 cytoplasmic translation; GO:0006139 nucleobase-containing compound metabolic process; GO:0006401 RNA catabolic process; GO:0006402 mRNA catabolic process; GO:0006412 translation; GO:0006413 translational initiation; GO:0006518 peptide metabolic process;…	GO:0005622 intracellular; GO:0005623 cell; GO:0005634 nucleus; GO:0005737 cytoplasm; GO:0005829 cytosol; GO:0005840 ribosome; GO:0015934 large ribosomal subunit; GO:0022625 cytosolic large ribosomal subunit; GO:0022626 cytosolic ribosome; GO:0030016 myofibril; GO:0030017 sarcomere; GO:0031672 A band; GO:0032991 macromolecular complex; GO:0043226 organelle; GO:0043227 membrane-bounded organelle; G…	GO:0003676 nucleic acid binding; GO:0003723 RNA binding; GO:0003735 structural constituent of ribosome; GO:0005198 structural molecule activity; GO:0005488 binding; GO:0097159 organic cyclic compound binding; GO:1901363 heterocyclic compound binding;			J	KOG1678	60s ribosomal protein L15
P61011	Signal recognition particle 54 kDa protein OS=Homo sapiens OX=9606 GN=SRP54 PE=1 SV=1	SRP54	0.6455	0.000202774	Down	55.704	32.1	14	14	0.752485	0.961625	0.777339	0.800229	0.860456	1.155	1.10682	1.38182	1.43752	1.35142	1.02708	0.91807	1.02882	0.836934	0.604384	cytoplasm	K03106	SRP54, ffh; signal recognition particle subunit SRP54 [EC:3.6.5.4]	map03060 Protein export	GO:0006605 protein targeting; GO:0006612 protein targeting to membrane; GO:0006613 cotranslational protein targeting to membrane; GO:0006614 SRP-dependent cotranslational protein targeting to membrane; GO:0006616 SRP-dependent cotranslational protein targeting to membrane, translocation; GO:0006617 SRP-dependent cotranslational protein targeting to membrane, signal sequence recognition; GO:000681…	GO:0005622 intracellular; GO:0005623 cell; GO:0005634 nucleus; GO:0005737 cytoplasm; GO:0005786 signal recognition particle, endoplasmic reticulum targeting; GO:0005829 cytosol; GO:0032991 macromolecular complex; GO:0043226 organelle; GO:0043227 membrane-bounded organelle; GO:0043229 intracellular organelle; GO:0043231 intracellular membrane-bounded organelle; GO:0044424 intracellular part; GO:00…	GO:0000166 nucleotide binding; GO:0001882 nucleoside binding; GO:0001883 purine nucleoside binding; GO:0003676 nucleic acid binding; GO:0003723 RNA binding; GO:0005048 signal sequence binding; GO:0005488 binding; GO:0005525 GTP binding; GO:0008144 drug binding; GO:0008312 7S RNA binding; GO:0017076 purine nucleotide binding; GO:0019001 guanyl nucleotide binding; GO:0019003 GDP binding; GO:0030942…	PF02881; PF00448; PF02978	SRP54-type protein, helical bundle domain; SRP54-type protein, GTPase domain; Signal peptide binding domain	U	KOG0780	Signal recognition particle, subunit Srp54
P60468	Protein transport protein Sec61 subunit beta OS=Homo sapiens OX=9606 GN=SEC61B PE=1 SV=2	SEC61B	0.6655	0.0358462	Down	9.9743	37.5	3	3	0.719313	0.902427	0.620836	0.982322	0.879231	1.16518	0.780329	1.10158	1.47355	1.64661	0.746696	0.74676	1.29191	1.29804	0.645216	mitochondria	K09481	SEC61B, SBH2; protein transport protein SEC61 subunit beta	map03060 Protein export; map04141 Protein processing in endoplasmic reticulum; map04145 Phagosome; map05110 Vibrio cholerae infection	GO:0000060 protein import into nucleus, translocation; GO:0006508 proteolysis; GO:0006511 ubiquitin-dependent protein catabolic process; GO:0006605 protein targeting; GO:0006606 protein import into nucleus; GO:0006612 protein targeting to membrane; GO:0006613 cotranslational protein targeting to membrane; GO:0006614 SRP-dependent cotranslational protein targeting to membrane; GO:0006616 SRP-depen…	GO:0005622 intracellular; GO:0005623 cell; GO:0005737 cytoplasm; GO:0005783 endoplasmic reticulum; GO:0005789 endoplasmic reticulum membrane; GO:0005791 rough endoplasmic reticulum; GO:0005829 cytosol; GO:0012505 endomembrane system; GO:0016020 membrane; GO:0016021 integral component of membrane; GO:0030867 rough endoplasmic reticulum membrane; GO:0031090 organelle membrane; GO:0031205 endoplasmi…	GO:0005085 guanyl-nucleotide exchange factor activity; GO:0005086 ARF guanyl-nucleotide exchange factor activity; GO:0005215 transporter activity; GO:0005488 binding; GO:0005515 protein binding; GO:0008320 protein transmembrane transporter activity; GO:0008565 protein transporter activity; GO:0015399 primary active transmembrane transporter activity; GO:0015405 P-P-bond-hydrolysis-driven transmem…			U	KOG3457	Sec61 protein translocation complex, beta subunit
P56199	Integrin alpha-1 OS=Homo sapiens OX=9606 GN=ITGA1 PE=1 SV=2	ITGA1	1.8505	3.5997e-05	Up	130.85	17.4	19	19	1.22127	1.40722	1.3158	1.01459	1.20689	0.577217	0.693616	0.783441	0.636549	0.641197	1.20773	1.09721	0.764007	1.18602	1.24727	plasma membrane	K06480	ITGA1, CD49a; integrin alpha 1	map04151 PI3K-Akt signaling pathway; map04510 Focal adhesion; map04512 ECM-receptor interaction; map04640 Hematopoietic cell lineage; map04810 Regulation of actin cytoskeleton; map05165 Human papillomavirus infection; map05410 Hypertrophic cardiomyopathy (HCM); map05412 Arrhythmogenic right ventricular cardiomyopathy (ARVC); map05414 Dilated cardiomyopathy (DCM)	GO:0000187 activation of MAPK activity; GO:0000902 cell morphogenesis; GO:0001932 regulation of protein phosphorylation; GO:0001934 positive regulation of protein phosphorylation; GO:0002376 immune system process; GO:0003008 system process; GO:0003012 muscle system process; GO:0003013 circulatory system process; GO:0003018 vascular process in circulatory system; GO:0006928 movement of cell or sub…	GO:0001669 acrosomal vesicle; GO:0005622 intracellular; GO:0005623 cell; GO:0005737 cytoplasm; GO:0005886 plasma membrane; GO:0005887 integral component of plasma membrane; GO:0005912 adherens junction; GO:0005924 cell-substrate adherens junction; GO:0005925 focal adhesion; GO:0008305 integrin complex; GO:0009897 external side of plasma membrane; GO:0009986 cell surface; GO:0012505 endomembrane s…	GO:0005102 receptor binding; GO:0005488 binding; GO:0005515 protein binding; GO:0005518 collagen binding; GO:0019899 enzyme binding; GO:0019902 phosphatase binding; GO:0019903 protein phosphatase binding; GO:0044877 macromolecular complex binding; GO:0098631 protein binding involved in cell adhesion; GO:0098634 protein binding involved in cell-matrix adhesion; GO:0098639 collagen binding involved…	PF00092	von Willebrand factor type A domain	W	KOG3637	Vitronectin receptor, alpha subunit
P55001	Microfibrillar-associated protein 2 OS=Homo sapiens OX=9606 GN=MFAP2 PE=1 SV=1	MFAP2	2.47	0.00103985	Up	20.825	31.7	5	5	1.41584	1.40935	1.76872	0.929968	0.8972	0.569696	0.509097	0.541751	0.321408	0.657718	1.25628	1.47807	0.65035	1.17362	1.42093	extracellular				GO:0000902 cell morphogenesis; GO:0000904 cell morphogenesis involved in differentiation; GO:0001654 eye development; GO:0002376 immune system process; GO:0002520 immune system development; GO:0007275 multicellular organism development; GO:0007423 sensory organ development; GO:0009653 anatomical structure morphogenesis; GO:0009790 embryo development; GO:0009791 post-embryonic development; GO:0009…	GO:0001527 microfibril; GO:0005576 extracellular region; GO:0031012 extracellular matrix; GO:0044420 extracellular matrix component; GO:0044421 extracellular region part; GO:0099080 supramolecular complex; GO:0099081 supramolecular polymer; GO:0099512 supramolecular fiber;	GO:0001968 fibronectin binding; GO:0005488 binding; GO:0005515 protein binding; GO:0044877 macromolecular complex binding; GO:0070051 fibrinogen binding;	PF01549	ShK domain-like
P52943	Cysteine-rich protein 2 OS=Homo sapiens OX=9606 GN=CRIP2 PE=1 SV=1	CRIP2	2.4137	0.0192416	Up	22.492	59.1	12	12	1.34936	1.30313	1.71232	1.07436	1.02667	0.917919	0.120565	0.6347	0.440491	0.565172	1.19585	1.20507	1.02419	1.02268	1.40753	nucleus				GO:0002376 immune system process; GO:0002520 immune system development; GO:0007275 multicellular organism development; GO:0008284 positive regulation of cell proliferation; GO:0030097 hemopoiesis; GO:0032501 multicellular organismal process; GO:0032502 developmental process; GO:0042127 regulation of cell proliferation; GO:0048513 animal organ development; GO:0048518 positive regulation of biologi…	GO:0005622 intracellular; GO:0005623 cell; GO:0005737 cytoplasm; GO:0005938 cell cortex; GO:0044424 intracellular part; GO:0044444 cytoplasmic part; GO:0044464 cell part; GO:0071944 cell periphery; GO:0099568 cytoplasmic region;	GO:0005488 binding; GO:0008270 zinc ion binding; GO:0043167 ion binding; GO:0043169 cation binding; GO:0046872 metal ion binding; GO:0046914 transition metal ion binding;	PF00412	LIM domain	TZ	KOG1700	Regulatory protein MLP and related LIM proteins
P51911	Calponin-1 OS=Homo sapiens OX=9606 GN=CNN1 PE=1 SV=2	CNN1	2.7771	0.0117667	Up	33.17	46.8	10	10	1.91673	1.76352	1.66525	0.791347	0.732186	0.794995	0.779436	0.292612	0.375306	0.231136	1.7199	0.43399	0.976566	1.0021	1.52493	cytoplasm				GO:0006937 regulation of muscle contraction; GO:0006940 regulation of smooth muscle contraction; GO:0008285 negative regulation of cell proliferation; GO:0042127 regulation of cell proliferation; GO:0044057 regulation of system process; GO:0048519 negative regulation of biological process; GO:0048523 negative regulation of cellular process; GO:0048660 regulation of smooth muscle cell proliferatio…	GO:0005622 intracellular; GO:0005623 cell; GO:0005856 cytoskeleton; GO:0043226 organelle; GO:0043228 non-membrane-bounded organelle; GO:0043229 intracellular organelle; GO:0043232 intracellular non-membrane-bounded organelle; GO:0044424 intracellular part; GO:0044464 cell part;	GO:0003779 actin binding; GO:0005488 binding; GO:0005515 protein binding; GO:0008092 cytoskeletal protein binding;	PF00307	Calponin homology (CH) domain	Z	KOG2046	Calponin
P51808	Dynein light chain Tctex-type 3 OS=Homo sapiens OX=9606 GN=DYNLT3 PE=1 SV=1	DYNLT3	1.7563	0.00515835	Up	13.062	35.3	2	2	1.20759	1.16577	0.990738	1.37399	0.957316	0.504211	0.810133		0.631325		1.05005		0.812252	1.00368	1.49293	extracellular	K10420	DYNLT; dynein light chain Tctex-type 1		GO:0007346 regulation of mitotic cell cycle; GO:0045787 positive regulation of cell cycle; GO:0045931 positive regulation of mitotic cell cycle; GO:0048518 positive regulation of biological process; GO:0048522 positive regulation of cellular process; GO:0050789 regulation of biological process; GO:0050794 regulation of cellular process; GO:0051726 regulation of cell cycle; GO:0065007 biological r…	GO:0000235 astral microtubule; GO:0000775 chromosome, centromeric region; GO:0000776 kinetochore; GO:0000777 condensed chromosome kinetochore; GO:0000779 condensed chromosome, centromeric region; GO:0000793 condensed chromosome; GO:0005622 intracellular; GO:0005623 cell; GO:0005634 nucleus; GO:0005694 chromosome; GO:0005737 cytoplasm; GO:0005818 aster; GO:0005819 spindle; GO:0005856 cytoskeleton;…	GO:0005488 binding; GO:0005515 protein binding; GO:0042802 identical protein binding;			N	KOG4081	Dynein light chain
P51636	Caveolin-2 OS=Homo sapiens OX=9606 GN=CAV2 PE=1 SV=2	CAV2	1.6639	0.0499797	Up	18.291	37	4	4	1.1965	1.0868	1.26933	0.757349	1.06589	0.330557	1.5178	0.335992	0.491217	0.555312	1.63197	1.51276	0.704268	0.947257	1.59699	plasma membrane	K12958	CAV2; caveolin 2	map04144 Endocytosis; map04510 Focal adhesion; map05100 Bacterial invasion of epithelial cells; map05205 Proteoglycans in cancer; map05418 Fluid shear stress and atherosclerosis	GO:0001765 membrane raft assembly; GO:0001932 regulation of protein phosphorylation; GO:0001934 positive regulation of protein phosphorylation; GO:0001936 regulation of endothelial cell proliferation; GO:0001937 negative regulation of endothelial cell proliferation; GO:0001938 positive regulation of endothelial cell proliferation; GO:0006810 transport; GO:0006897 endocytosis; GO:0006898 receptor-…	GO:0000139 Golgi membrane; GO:0001669 acrosomal vesicle; GO:0002080 acrosomal membrane; GO:0005622 intracellular; GO:0005623 cell; GO:0005634 nucleus; GO:0005635 nuclear envelope; GO:0005637 nuclear inner membrane; GO:0005737 cytoplasm; GO:0005783 endoplasmic reticulum; GO:0005794 Golgi apparatus; GO:0005811 lipid particle; GO:0005829 cytosol; GO:0005886 plasma membrane; GO:0005887 integral compo…	GO:0000149 SNARE binding; GO:0001664 G-protein coupled receptor binding; GO:0005102 receptor binding; GO:0005198 structural molecule activity; GO:0005488 binding; GO:0005515 protein binding; GO:0019899 enzyme binding; GO:0019900 kinase binding; GO:0019901 protein kinase binding; GO:0019905 syntaxin binding; GO:0030674 protein binding, bridging; GO:0031435 mitogen-activated protein kinase kinase k…
P50479	PDZ and LIM domain protein 4 OS=Homo sapiens OX=9606 GN=PDLIM4 PE=1 SV=2	PDLIM4	2.5434	0.00638803	Up	35.398	31.2	6	6	1.91354	1.49361	1.43488	0.948401		0.693497	0.57363	0.440386			0.977834	0.583471	1.02079	1.01222	0.907747	nucleus	K23353	PDLIM1_2_3_4; PDZ and LIM domain protein 1/2/3/4		GO:0006996 organelle organization; GO:0007010 cytoskeleton organization; GO:0007154 cell communication; GO:0007267 cell-cell signaling; GO:0007268 chemical synaptic transmission; GO:0009987 cellular process; GO:0010638 positive regulation of organelle organization; GO:0016043 cellular component organization; GO:0023052 signaling; GO:0030029 actin filament-based process; GO:0030036 actin cytoskele…	GO:0001725 stress fiber; GO:0005622 intracellular; GO:0005623 cell; GO:0005634 nucleus; GO:0005737 cytoplasm; GO:0005768 endosome; GO:0005769 early endosome; GO:0005856 cytoskeleton; GO:0005884 actin filament; GO:0005886 plasma membrane; GO:0012505 endomembrane system; GO:0015629 actin cytoskeleton; GO:0016020 membrane; GO:0030027 lamellipodium; GO:0030425 dendrite; GO:0031252 cell leading edge; …	GO:0005488 binding; GO:0005515 protein binding; GO:0008092 cytoskeletal protein binding; GO:0019899 enzyme binding; GO:0019902 phosphatase binding; GO:0019903 protein phosphatase binding; GO:0042802 identical protein binding; GO:0042803 protein homodimerization activity; GO:0042805 actinin binding; GO:0046983 protein dimerization activity; GO:0051393 alpha-actinin binding;	PF00595; PF00412	PDZ domain (Also known as DHR or GLGF); LIM domain	TZ	KOG1703	Adaptor protein Enigma and related PDZ-LIM proteins
P50416	"Carnitine O-palmitoyltransferase 1, liver isoform OS=Homo sapiens OX=9606 GN=CPT1A PE=1 SV=2"	CPT1A	1.636	0.040504	Up	88.367	21.3	14	14	1.05843	1.5941	1.04318	1.24521	1.21603	0.708264	0.675015	0.875347	0.820092	0.690356	1.03262	0.984017	1.02393	0.881253	1.1571	cytoplasm	K08765	CPT1A; carnitine O-palmitoyltransferase 1, liver isoform [EC:2.3.1.21]	hsa00071 Fatty acid degradation - Homo sapiens (human); hsa01212 Fatty acid metabolism - Homo sapiens (human); hsa03320 PPAR signaling pathway - Homo sapiens (human); hsa04152 AMPK signaling pathway - Homo sapiens (human); hsa04714 Thermogenesis - Homo sapiens (human); hsa04920 Adipocytokine signaling pathway - Homo sapiens (human); hsa04922 Glucagon signaling pathway - Homo sapiens (human); hsa0…	GO:0044085 cellular component biogenesis; GO:0065008 regulation of biological quality; GO:0050796 regulation of insulin secretion; GO:0044255 cellular lipid metabolic process; GO:0019216 regulation of lipid metabolic process; GO:0044237 cellular metabolic process; GO:0007610 behavior; GO:0006006 glucose metabolic process; GO:0032000 positive regulation of fatty acid beta-oxidation; GO:0008152 met…	GO:0016020 membrane; GO:0019867 outer membrane; GO:0031090 organelle membrane; GO:0005737 cytoplasm; GO:0031306 intrinsic component of mitochondrial outer membrane; GO:0031224 intrinsic component of membrane; GO:0044424 intracellular part; GO:0044455 mitochondrial membrane part; GO:0005623 cell; GO:0044422 organelle part; GO:0005740 mitochondrial envelope; GO:0031301 integral component of organel…	GO:0016746 transferase activity, transferring acyl groups; GO:0016406 carnitine O-acyltransferase activity; GO:0042802 identical protein binding; GO:1990698 palmitoleoyltransferase activity; GO:0003824 catalytic activity; GO:0005488 binding; GO:0005515 protein binding; GO:0016409 palmitoyltransferase activity; GO:0004095 carnitine O-palmitoyltransferase activity; GO:0016416 O-palmitoyltransferase…		Carnitine O-palmitoyltransferase, N-terminal;
P48634	Protein PRRC2A OS=Homo sapiens OX=9606 GN=PRRC2A PE=1 SV=3	PRRC2A	0.5281	0.0363024	Down	228.86	5.3	7	7	0.612977	0.657585	0.915866			1.52972	1.23057						1.05327			nucleus				GO:0009987 cellular process; GO:0030154 cell differentiation; GO:0032502 developmental process; GO:0048869 cellular developmental process;	GO:0005622 intracellular; GO:0005623 cell; GO:0005634 nucleus; GO:0005654 nucleoplasm; GO:0005737 cytoplasm; GO:0005829 cytosol; GO:0005886 plasma membrane; GO:0016020 membrane; GO:0031974 membrane-enclosed lumen; GO:0031981 nuclear lumen; GO:0043226 organelle; GO:0043227 membrane-bounded organelle; GO:0043229 intracellular organelle; GO:0043231 intracellular membrane-bounded organelle; GO:004323…				S	KOG4817	Unnamed protein
P47914	60S ribosomal protein L29 OS=Homo sapiens OX=9606 GN=RPL29 PE=1 SV=2	RPL29	0.5529	0.00574279	Down	17.752	14.5	2	2			0.605301	0.836237	0.561473	1.24288		1.34188	1.26148	0.983853		1.04235	1.8264	0.88822	0.409919	nucleus	K02905	RP-L29e, RPL29; large subunit ribosomal protein L29e	map03010 Ribosome	GO:0000003 reproduction; GO:0000184 nuclear-transcribed mRNA catabolic process, nonsense-mediated decay; GO:0000956 nuclear-transcribed mRNA catabolic process; GO:0002181 cytoplasmic translation; GO:0006139 nucleobase-containing compound metabolic process; GO:0006401 RNA catabolic process; GO:0006402 mRNA catabolic process; GO:0006412 translation; GO:0006413 translational initiation; GO:0006518 p…	GO:0005622 intracellular; GO:0005623 cell; GO:0005737 cytoplasm; GO:0005783 endoplasmic reticulum; GO:0005789 endoplasmic reticulum membrane; GO:0005791 rough endoplasmic reticulum; GO:0005829 cytosol; GO:0005840 ribosome; GO:0012505 endomembrane system; GO:0015934 large ribosomal subunit; GO:0016020 membrane; GO:0022625 cytosolic large ribosomal subunit; GO:0022626 cytosolic ribosome; GO:0030867…	GO:0003735 structural constituent of ribosome; GO:0005198 structural molecule activity; GO:0005488 binding; GO:0005539 glycosaminoglycan binding; GO:0008201 heparin binding; GO:0043167 ion binding; GO:0043168 anion binding; GO:0097367 carbohydrate derivative binding; GO:1901681 sulfur compound binding;			J	KOG3504	60S ribosomal protein L29
P47895	Aldehyde dehydrogenase family 1 member A3 OS=Homo sapiens OX=9606 GN=ALDH1A3 PE=1 SV=2	ALDH1A3	1.7261	0.0472799	Up	56.108	36.3	18	16	1.142	1.4258	1.36629	0.774176	1.11124	1.44023	0.584357	0.5787	0.496066	0.272091	1.11544	1.58439	0.984697	0.791204	1.33331	cytoplasm	K00129	E1.2.1.5; aldehyde dehydrogenase (NAD(P)+) [EC:1.2.1.5]	map00010 Glycolysis / Gluconeogenesis; map00340 Histidine metabolism; map00350 Tyrosine metabolism; map00360 Phenylalanine metabolism; map00410 beta-Alanine metabolism; map00980 Metabolism of xenobiotics by cytochrome P450; map00982 Drug metabolism - cytochrome P450; map01100 Metabolic pathways; map05204 Chemical carcinogenesis	GO:0001523 retinoid metabolic process; GO:0001654 eye development; GO:0001655 urogenital system development; GO:0001822 kidney development; GO:0002009 morphogenesis of an epithelium; GO:0002072 optic cup morphogenesis involved in camera-type eye development; GO:0002138 retinoic acid biosynthetic process; GO:0003008 system process; GO:0006081 cellular aldehyde metabolic process; GO:0006082 organic…	GO:0005622 intracellular; GO:0005623 cell; GO:0005634 nucleus; GO:0005737 cytoplasm; GO:0005829 cytosol; GO:0005886 plasma membrane; GO:0016020 membrane; GO:0043226 organelle; GO:0043227 membrane-bounded organelle; GO:0043229 intracellular organelle; GO:0043231 intracellular membrane-bounded organelle; GO:0044424 intracellular part; GO:0044444 cytoplasmic part; GO:0044464 cell part; GO:0071944 ce…	GO:0000166 nucleotide binding; GO:0001758 retinal dehydrogenase activity; GO:0003824 catalytic activity; GO:0004028 3-chloroallyl aldehyde dehydrogenase activity; GO:0004029 aldehyde dehydrogenase (NAD) activity; GO:0004030 aldehyde dehydrogenase [NAD(P)+] activity; GO:0005488 binding; GO:0005515 protein binding; GO:0016491 oxidoreductase activity; GO:0016620 oxidoreductase activity, acting on th…			C	KOG2450	Aldehyde dehydrogenase
P47736	Rap1 GTPase-activating protein 1 OS=Homo sapiens OX=9606 GN=RAP1GAP PE=1 SV=2	RAP1GAP	2.0558	0.0163605	Up	73.361	44.6	23	21	1.64577	1.74261	0.712753	1.65857	0.935257	0.413989	0.8667	0.856347	0.556809	0.562744	0.904769	0.570773	1.69077	1.29239	0.589759	nucleus	K17700	RAP1GAP, RAPGAP; RAP1 GTPase activating protein 1	map04015 Rap1 signaling pathway	GO:0000902 cell morphogenesis; GO:0000904 cell morphogenesis involved in differentiation; GO:0006928 movement of cell or subcellular component; GO:0006935 chemotaxis; GO:0007154 cell communication; GO:0007165 signal transduction; GO:0007275 multicellular organism development; GO:0007399 nervous system development; GO:0007409 axonogenesis; GO:0007411 axon guidance; GO:0008285 negative regulation o…	GO:0000139 Golgi membrane; GO:0005622 intracellular; GO:0005623 cell; GO:0005737 cytoplasm; GO:0005768 endosome; GO:0005769 early endosome; GO:0005794 Golgi apparatus; GO:0005829 cytosol; GO:0012505 endomembrane system; GO:0016020 membrane; GO:0030424 axon; GO:0030425 dendrite; GO:0031090 organelle membrane; GO:0031410 cytoplasmic vesicle; GO:0031982 vesicle; GO:0031984 organelle subcompartment; …	GO:0003824 catalytic activity; GO:0003924 GTPase activity; GO:0005096 GTPase activator activity; GO:0005488 binding; GO:0005515 protein binding; GO:0008047 enzyme activator activity; GO:0016462 pyrophosphatase activity; GO:0016787 hydrolase activity; GO:0016817 hydrolase activity, acting on acid anhydrides; GO:0016818 hydrolase activity, acting on acid anhydrides, in phosphorus-containing anhydri…			T	KOG3686	Rap1-GTPase-activating protein (Rap1GAP)
P46821	Microtubule-associated protein 1B OS=Homo sapiens OX=9606 GN=MAP1B PE=1 SV=2	MAP1B	2.0704	0.00904809	Up	270.63	13.9	25	25	1.30694	1.73518	1.87132	0.763402	0.97516	0.652818	0.901239	0.666029	0.465582	0.527242	1.23109	0.66024	0.790922	1.22305	1.22979	nucleus	K10429	MAP1; microtubule-associated protein 1		GO:0000226 microtubule cytoskeleton organization; GO:0000902 cell morphogenesis; GO:0000904 cell morphogenesis involved in differentiation; GO:0001558 regulation of cell growth; GO:0001578 microtubule bundle formation; GO:0001764 neuron migration; GO:0006810 transport; GO:0006928 movement of cell or subcellular component; GO:0006950 response to stress; GO:0006996 organelle organization; GO:000701…	GO:0001750 photoreceptor outer segment; GO:0005622 intracellular; GO:0005623 cell; GO:0005737 cytoplasm; GO:0005829 cytosol; GO:0005856 cytoskeleton; GO:0005874 microtubule; GO:0005875 microtubule associated complex; GO:0005886 plasma membrane; GO:0005929 cilium; GO:0014069 postsynaptic density; GO:0015630 microtubule cytoskeleton; GO:0016020 membrane; GO:0030424 axon; GO:0030425 dendrite; GO:003…	GO:0003779 actin binding; GO:0005198 structural molecule activity; GO:0005488 binding; GO:0005515 protein binding; GO:0005519 cytoskeletal regulatory protein binding; GO:0005543 phospholipid binding; GO:0008017 microtubule binding; GO:0008092 cytoskeletal protein binding; GO:0008289 lipid binding; GO:0015631 tubulin binding; GO:0043167 ion binding; GO:0043168 anion binding; GO:0044877 macromolecu…			Z	KOG3592	Microtubule-associated proteins
P43652	Afamin OS=Homo sapiens OX=9606 GN=AFM PE=1 SV=1	AFM	0.2632	0.000680771	Down	69.068	16.7	9	9	0.327202	0.843455	0.299235	0.569487	0.462088	2.60143	1.59681	2.74186	1.32447	1.24015	0.826183	0.343762	0.737353	0.50541	0.581091	extracellular				GO:0006810 transport; GO:0008104 protein localization; GO:0015031 protein transport; GO:0015833 peptide transport; GO:0031647 regulation of protein stability; GO:0033036 macromolecule localization; GO:0035592 establishment of protein localization to extracellular region; GO:0042886 amide transport; GO:0045184 establishment of protein localization; GO:0050821 protein stabilization; GO:0051179 loca…	GO:0005576 extracellular region; GO:0005615 extracellular space; GO:0044421 extracellular region part;	GO:0005488 binding; GO:0008431 vitamin E binding; GO:0019842 vitamin binding; GO:0036094 small molecule binding; GO:0097159 organic cyclic compound binding; GO:1901363 heterocyclic compound binding;	PF00273	Serum albumin family
P43490	Nicotinamide phosphoribosyltransferase OS=Homo sapiens OX=9606 GN=NAMPT PE=1 SV=1	NAMPT	1.5996	0.0445693	Up	55.52	56.6	23	23	0.85449	0.771245	1.39627	1.31134	1.84982	0.844353	0.621097	0.636064	0.88897	0.874994	0.865471	1.59555	0.540294	1.1126	0.837441	cytoplasm	K03462	NAMPT; nicotinamide phosphoribosyltransferase [EC:2.4.2.12]	map00760 Nicotinate and nicotinamide metabolism; map01100 Metabolic pathways; map04621 NOD-like receptor signaling pathway	GO:0006139 nucleobase-containing compound metabolic process; GO:0006355 regulation of transcription, DNA-templated; GO:0006357 regulation of transcription from RNA polymerase II promoter; GO:0006725 cellular aromatic compound metabolic process; GO:0006732 coenzyme metabolic process; GO:0006733 oxidoreduction coenzyme metabolic process; GO:0006753 nucleoside phosphate metabolic process; GO:0006793…	GO:0005622 intracellular; GO:0005623 cell; GO:0005634 nucleus; GO:0005654 nucleoplasm; GO:0005737 cytoplasm; GO:0005829 cytosol; GO:0016604 nuclear body; GO:0016607 nuclear speck; GO:0030054 cell junction; GO:0031974 membrane-enclosed lumen; GO:0031981 nuclear lumen; GO:0043226 organelle; GO:0043227 membrane-bounded organelle; GO:0043229 intracellular organelle; GO:0043231 intracellular membrane-…	GO:0003824 catalytic activity; GO:0005102 receptor binding; GO:0005125 cytokine activity; GO:0005488 binding; GO:0005515 protein binding; GO:0016740 transferase activity; GO:0016757 transferase activity, transferring glycosyl groups; GO:0016763 transferase activity, transferring pentosyl groups; GO:0030545 receptor regulator activity; GO:0042802 identical protein binding; GO:0047280 nicotinamide …
P43121	Cell surface glycoprotein MUC18 OS=Homo sapiens OX=9606 GN=MCAM PE=1 SV=2	MCAM	1.678	0.0092842	Up	71.607	26.6	13	13	1.17815	1.24373	1.60906	1.22311	1.46311	0.813102	0.862227	0.72644	0.679102	0.920021	1.11111	0.799112	0.6692	0.951182	0.760221	extracellular,plasma membrane	K06534	MCAM, CD146; melanoma cell adhesion molecule		GO:0050794 regulation of cellular process; GO:0072359 circulatory system development; GO:0061042 vascular wound healing; GO:0044707 single-multicellular organism process; GO:0030335 positive regulation of cell migration; GO:0060055 angiogenesis involved in wound healing; GO:0001568 blood vessel development; GO:0040017 positive regulation of locomotion; GO:0044699 single-organism process; GO:20001…	GO:0043229 intracellular organelle; GO:0016020 membrane; GO:0005615 extracellular space; GO:0044421 extracellular region part; GO:0009897 external side of plasma membrane; GO:0030054 cell junction; GO:0071944 cell periphery; GO:0070161 anchoring junction; GO:0031224 intrinsic component of membrane; GO:0044424 intracellular part; GO:0005623 cell; GO:0016021 integral component of membrane; GO:00055…	GO:0005515 protein binding; GO:0005488 binding;		Immunoglobulin subtype 2; Immunoglobulin-like domain; Immunoglobulin-like fold; CD80-like, immunoglobulin C2-set; Immunoglobulin subtype; Immunoglobulin V-set domain; Immunoglobulin;
P41250	Glycine--tRNA ligase OS=Homo sapiens OX=9606 GN=GARS1 PE=1 SV=3	GARS1	0.6238	0.000205168	Down	83.165	33.3	23	23	0.754935	0.971649	0.953348	0.794141	0.745136	1.4911	1.28224	1.49043	1.16936	1.33076	0.761574	0.826315	1.0267	0.686293	0.716027	mitochondria	K01880	GARS, glyS1; glycyl-tRNA synthetase [EC:6.1.1.14]	map00970 Aminoacyl-tRNA biosynthesis	GO:0000959 mitochondrial RNA metabolic process; GO:0006082 organic acid metabolic process; GO:0006139 nucleobase-containing compound metabolic process; GO:0006399 tRNA metabolic process; GO:0006412 translation; GO:0006418 tRNA aminoacylation for protein translation; GO:0006426 glycyl-tRNA aminoacylation; GO:0006518 peptide metabolic process; GO:0006520 cellular amino acid metabolic process; GO:00…	GO:0005576 extracellular region; GO:0005615 extracellular space; GO:0005622 intracellular; GO:0005623 cell; GO:0005737 cytoplasm; GO:0005739 mitochondrion; GO:0005759 mitochondrial matrix; GO:0005829 cytosol; GO:0012505 endomembrane system; GO:0030141 secretory granule; GO:0030424 axon; GO:0031410 cytoplasmic vesicle; GO:0031974 membrane-enclosed lumen; GO:0031982 vesicle; GO:0042995 cell project…	GO:0003824 catalytic activity; GO:0004081 bis(5'-nucleosyl)-tetraphosphatase (asymmetrical) activity; GO:0004551 nucleotide diphosphatase activity; GO:0004812 aminoacyl-tRNA ligase activity; GO:0004820 glycine-tRNA ligase activity; GO:0005488 binding; GO:0005515 protein binding; GO:0008796 bis(5'-nucleosyl)-tetraphosphatase activity; GO:0016462 pyrophosphatase activity; GO:0016787 hydrolase activ…	PF00458; PF00587; PF03129	WHEP-TRS domain; tRNA synthetase class II core domain (G, H, P, S and T); Anticodon binding domain	J	KOG2298	Glycyl-tRNA synthetase and related class II tRNA synthetase
P40261	Nicotinamide N-methyltransferase OS=Homo sapiens OX=9606 GN=NNMT PE=1 SV=1	NNMT	2.2214	0.0247173	Up	29.574	24.2	6	6	0.92966	0.958535	1.51751	1.60657	1.12888	0.732092			0.373741		1.61525	0.860374	0.66723	0.841694	0.768472	cytoplasm	K00541	NNMT; nicotinamide N-methyltransferase [EC:2.1.1.1]	map00760 Nicotinate and nicotinamide metabolism; map01100 Metabolic pathways	GO:0006139 nucleobase-containing compound metabolic process; GO:0006725 cellular aromatic compound metabolic process; GO:0006732 coenzyme metabolic process; GO:0006733 oxidoreduction coenzyme metabolic process; GO:0006753 nucleoside phosphate metabolic process; GO:0006793 phosphorus metabolic process; GO:0006796 phosphate-containing compound metabolic process; GO:0006807 nitrogen compound metabol…	GO:0005622 intracellular; GO:0005623 cell; GO:0005737 cytoplasm; GO:0005829 cytosol; GO:0044424 intracellular part; GO:0044444 cytoplasmic part; GO:0044464 cell part;	GO:0003824 catalytic activity; GO:0008112 nicotinamide N-methyltransferase activity; GO:0008168 methyltransferase activity; GO:0008170 N-methyltransferase activity; GO:0008757 S-adenosylmethionine-dependent methyltransferase activity; GO:0016740 transferase activity; GO:0016741 transferase activity, transferring one-carbon groups; GO:0030760 pyridine N-methyltransferase activity;			F	KOG4564	Adenylate cyclase-coupled calcitonin receptor
P39060	Collagen alpha-1(XVIII) chain OS=Homo sapiens OX=9606 GN=COL18A1 PE=1 SV=5	COL18A1	1.7176	0.00250141	Up	178.19	13.4	17	17	0.97415	0.94285	1.12224	1.45174	1.40779	0.802261	0.518212	0.605605	0.694667	0.813542	0.853189	1.01386	0.67856	1.4745	1.64684	extracellular	K06823	COL18A; collagen, type XVIII, alpha	map04974 Protein digestion and absorption	GO:0000902 cell morphogenesis; GO:0000904 cell morphogenesis involved in differentiation; GO:0001525 angiogenesis; GO:0001568 blood vessel development; GO:0001885 endothelial cell development; GO:0001886 endothelial cell morphogenesis; GO:0001944 vasculature development; GO:0002064 epithelial cell development; GO:0003008 system process; GO:0003158 endothelium development; GO:0003382 epithelial ce…	GO:0005576 extracellular region; GO:0005581 collagen trimer; GO:0005604 basement membrane; GO:0005622 intracellular; GO:0005623 cell; GO:0005737 cytoplasm; GO:0005783 endoplasmic reticulum; GO:0005788 endoplasmic reticulum lumen; GO:0012505 endomembrane system; GO:0031012 extracellular matrix; GO:0031974 membrane-enclosed lumen; GO:0032991 macromolecular complex; GO:0043226 organelle; GO:0043227 …	GO:0005488 binding; GO:0005515 protein binding; GO:0042802 identical protein binding;	PF06121; PF01392; PF06482	Domain of Unknown Function (DUF959) ; Fz domain; Collagenase NC10 and Endostatin	W	KOG3577	Smoothened and related G-protein-coupled receptors
P36955	Pigment epithelium-derived factor OS=Homo sapiens OX=9606 GN=SERPINF1 PE=1 SV=4	SERPINF1	0.6365	0.0070586	Down	46.312	27.3	10	10	0.783881	0.940486	0.941597	0.686335	0.648149	1.14613	1.75074	1.02849	1.06375	1.29587	1.44457	1.06274	1.13793	0.494472	0.574856	plasma membrane	K19614	SERPINF1, PEDF; pigment epithelium-derived factor	map04310 Wnt signaling pathway	GO:0003008 system process; GO:0007275 multicellular organism development; GO:0007399 nervous system development; GO:0007610 behavior; GO:0007611 learning or memory; GO:0007613 memory; GO:0007614 short-term memory; GO:0008283 cell proliferation; GO:0008285 negative regulation of cell proliferation; GO:0009892 negative regulation of metabolic process; GO:0009987 cellular process; GO:0010466 negativ…	GO:0005576 extracellular region; GO:0005604 basement membrane; GO:0005615 extracellular space; GO:0005622 intracellular; GO:0005623 cell; GO:0005737 cytoplasm; GO:0030424 axon; GO:0031012 extracellular matrix; GO:0033267 axon part; GO:0036477 somatodendritic compartment; GO:0042995 cell projection; GO:0043005 neuron projection; GO:0043025 neuronal cell body; GO:0043203 axon hillock; GO:0044297 ce…	GO:0004857 enzyme inhibitor activity; GO:0004866 endopeptidase inhibitor activity; GO:0004867 serine-type endopeptidase inhibitor activity; GO:0030234 enzyme regulator activity; GO:0030414 peptidase inhibitor activity; GO:0061134 peptidase regulator activity; GO:0061135 endopeptidase regulator activity; GO:0098772 molecular function regulator;	PF00079	Serpin (serine protease inhibitor)	V	KOG2392	Serpin
P36578	60S ribosomal protein L4 OS=Homo sapiens OX=9606 GN=RPL4 PE=1 SV=5	RPL4	0.6456	0.0272475	Down	47.697	44.7	18	18	0.588739	0.671853	0.687502	1.09262	0.974576	1.58859	1.00565	0.872621	1.46279	1.28937	0.600089	0.967834	1.46292	1.15895	0.575907	cytoplasm	K02930	RP-L4e, RPL4; large subunit ribosomal protein L4e	map03010 Ribosome	GO:0001558 regulation of cell growth; GO:0002181 cytoplasmic translation; GO:0003360 brainstem development; GO:0006412 translation; GO:0006518 peptide metabolic process; GO:0006807 nitrogen compound metabolic process; GO:0007275 multicellular organism development; GO:0007399 nervous system development; GO:0007417 central nervous system development; GO:0007420 brain development; GO:0008152 metabol…	GO:0005622 intracellular; GO:0005623 cell; GO:0005634 nucleus; GO:0005737 cytoplasm; GO:0005783 endoplasmic reticulum; GO:0005791 rough endoplasmic reticulum; GO:0005829 cytosol; GO:0005840 ribosome; GO:0012505 endomembrane system; GO:0015934 large ribosomal subunit; GO:0022625 cytosolic large ribosomal subunit; GO:0022626 cytosolic ribosome; GO:0030016 myofibril; GO:0030017 sarcomere; GO:0031672…	GO:0003676 nucleic acid binding; GO:0003723 RNA binding; GO:0003735 structural constituent of ribosome; GO:0005198 structural molecule activity; GO:0005488 binding; GO:0008097 5S rRNA binding; GO:0019843 rRNA binding; GO:0097159 organic cyclic compound binding; GO:1901363 heterocyclic compound binding;	PF14374	60S ribosomal protein L4 C-terminal domain	J	KOG1475	Ribosomal protein RPL1/RPL2/RL4L4
P35858	Insulin-like growth factor-binding protein complex acid labile subunit OS=Homo sapiens OX=9606 GN=IGFALS PE=1 SV=1	IGFALS	0.4927	0.0214378	Down	66.034	11.2	5	5		0.591415		0.875369	0.417215	0.847589	1.4004	1.55679	1.60099	0.966875			1.26978		0.473573	extracellular	K17256	IGFALS, ALS; insulin-like growth factor-binding protein complex acid labile subunit	map04935 Growth hormone synthesis, secretion and action	GO:0006807 nitrogen compound metabolic process; GO:0007154 cell communication; GO:0007165 signal transduction; GO:0007568 aging; GO:0008152 metabolic process; GO:0009410 response to xenobiotic stimulus; GO:0009605 response to external stimulus; GO:0009719 response to endogenous stimulus; GO:0009725 response to hormone; GO:0009987 cellular process; GO:0009991 response to extracellular stimulus; GO…	GO:0005576 extracellular region; GO:0005615 extracellular space; GO:0005622 intracellular; GO:0005623 cell; GO:0005634 nucleus; GO:0005654 nucleoplasm; GO:0016942 insulin-like growth factor binding protein complex; GO:0031974 membrane-enclosed lumen; GO:0031981 nuclear lumen; GO:0032991 macromolecular complex; GO:0036454 growth factor complex; GO:0042567 insulin-like growth factor ternary complex…	GO:0005488 binding; GO:0005515 protein binding; GO:0005520 insulin-like growth factor binding; GO:0019838 growth factor binding;			T	KOG0619	FOG: Leucine rich repeat
P35749	Myosin-11 OS=Homo sapiens OX=9606 GN=MYH11 PE=1 SV=3	MYH11	1.8393	0.0029397	Up	227.34	54.2	116	94	1.33956	1.71426	1.12006	1.05825	0.915642	0.472986	0.780432	0.795971	0.639276	0.653866	1.31523	0.766941	0.469248	1.2852	1.67309	nucleus	K10352	MYH; myosin heavy chain	map04530 Tight junction; map05130 Pathogenic Escherichia coli infection	GO:0003008 system process; GO:0003012 muscle system process; GO:0006936 muscle contraction; GO:0006939 smooth muscle contraction; GO:0006996 organelle organization; GO:0007010 cytoskeleton organization; GO:0007275 multicellular organism development; GO:0007507 heart development; GO:0009653 anatomical structure morphogenesis; GO:0009888 tissue development; GO:0009987 cellular process; GO:0010927 c…	GO:0001725 stress fiber; GO:0005622 intracellular; GO:0005623 cell; GO:0005737 cytoplasm; GO:0005829 cytosol; GO:0005856 cytoskeleton; GO:0005859 muscle myosin complex; GO:0005903 brush border; GO:0015629 actin cytoskeleton; GO:0016459 myosin complex; GO:0016460 myosin II complex; GO:0030016 myofibril; GO:0030485 smooth muscle contractile fiber; GO:0032432 actin filament bundle; GO:0032991 macrom…	GO:0000146 microfilament motor activity; GO:0003774 motor activity; GO:0003824 catalytic activity; GO:0005198 structural molecule activity; GO:0005488 binding; GO:0005515 protein binding; GO:0008092 cytoskeletal protein binding; GO:0008307 structural constituent of muscle; GO:0016462 pyrophosphatase activity; GO:0016787 hydrolase activity; GO:0016817 hydrolase activity, acting on acid anhydrides;…	PF02736; PF00063	Myosin N-terminal SH3-like domain; Myosin head (motor domain)	Z	KOG0161	Myosin class II heavy chain
P35542	Serum amyloid A-4 protein OS=Homo sapiens OX=9606 GN=SAA4 PE=1 SV=2	SAA4	0.3271	0.0498715	Down	14.746	20	2	2	0.481025	0.578036		1.0913	0.311718				1.37073	2.39299				0.774203		extracellular	K17310	SAA; serum amyloid A protein		GO:0006928 movement of cell or subcellular component; GO:0006935 chemotaxis; GO:0009605 response to external stimulus; GO:0009966 regulation of signal transduction; GO:0009987 cellular process; GO:0010469 regulation of receptor activity; GO:0010646 regulation of cell communication; GO:0016477 cell migration; GO:0023051 regulation of signaling; GO:0040011 locomotion; GO:0042221 response to chemica…	GO:0005576 extracellular region; GO:0005615 extracellular space; GO:0044421 extracellular region part;	GO:0005102 receptor binding; GO:0005488 binding; GO:0005515 protein binding; GO:0030545 receptor regulator activity; GO:0042056 chemoattractant activity; GO:0048018 receptor agonist activity; GO:0098772 molecular function regulator;
P33151	Cadherin-5 OS=Homo sapiens OX=9606 GN=CDH5 PE=1 SV=5	CDH5	1.9349	0.00299847	Up	87.527	11	6	6	1.28819	1.36936	1.19044			0.668468	0.552429	0.767875			1.3344	1.18935	0.815181	0.385062	1.43924	plasma membrane	K06533	CDH5, CD144; cadherin 5, type 2, VE-cadherin	map04514 Cell adhesion molecules (CAMs); map04670 Leukocyte transendothelial migration; map05418 Fluid shear stress and atherosclerosis	GO:0001568 blood vessel development; GO:0001944 vasculature development; GO:0001955 blood vessel maturation; GO:0007043 cell-cell junction assembly; GO:0007154 cell communication; GO:0007155 cell adhesion; GO:0007156 homophilic cell adhesion via plasma membrane adhesion molecules; GO:0007165 signal transduction; GO:0007166 cell surface receptor signaling pathway; GO:0007167 enzyme linked receptor…	GO:0005623 cell; GO:0005886 plasma membrane; GO:0005911 cell-cell junction; GO:0005912 adherens junction; GO:0005913 cell-cell adherens junction; GO:0005923 bicellular tight junction; GO:0009897 external side of plasma membrane; GO:0009986 cell surface; GO:0016020 membrane; GO:0030054 cell junction; GO:0043296 apical junction complex; GO:0044425 membrane part; GO:0044459 plasma membrane part; GO:…	GO:0005102 receptor binding; GO:0005488 binding; GO:0005515 protein binding; GO:0008013 beta-catenin binding; GO:0019899 enzyme binding; GO:0019902 phosphatase binding; GO:0019903 protein phosphatase binding; GO:0044325 ion channel binding;	PF00028	Cadherin domain	S	KOG3594	FOG: Cadherin repeats
P30040	Endoplasmic reticulum resident protein 29 OS=Homo sapiens OX=9606 GN=ERP29 PE=1 SV=4	ERP29	0.6663	0.0263497	Down	28.993	38.3	10	10	0.672516	0.612073	0.550197	1.06946	1.10809	1.24207	1.28161	0.902261	1.31466	1.2811	0.914569	0.757209	1.36588	1.12529	0.803012	extracellular	K09586	ERP29; endoplasmic reticulum protein 29	map04141 Protein processing in endoplasmic reticulum	GO:0000187 activation of MAPK activity; GO:0001932 regulation of protein phosphorylation; GO:0001934 positive regulation of protein phosphorylation; GO:0002791 regulation of peptide secretion; GO:0002792 negative regulation of peptide secretion; GO:0006457 protein folding; GO:0006810 transport; GO:0006886 intracellular protein transport; GO:0006888 ER to Golgi vesicle-mediated transport; GO:00069…	GO:0005622 intracellular; GO:0005623 cell; GO:0005737 cytoplasm; GO:0005783 endoplasmic reticulum; GO:0005788 endoplasmic reticulum lumen; GO:0005790 smooth endoplasmic reticulum; GO:0009986 cell surface; GO:0012505 endomembrane system; GO:0030133 transport vesicle; GO:0031410 cytoplasmic vesicle; GO:0031974 membrane-enclosed lumen; GO:0031982 vesicle; GO:0042470 melanosome; GO:0043226 organelle;…	GO:0005488 binding; GO:0005515 protein binding; GO:0042802 identical protein binding; GO:0042803 protein homodimerization activity; GO:0046983 protein dimerization activity; GO:0051087 chaperone binding;	PF07912; PF07749	ERp29, N-terminal domain; Endoplasmic reticulum protein ERp29, C-terminal domain
P27169	Serum paraoxonase/arylesterase 1 OS=Homo sapiens OX=9606 GN=PON1 PE=1 SV=3	PON1	0.4066	0.000149176	Down	39.731	16.9	5	5	0.548561	0.932572	0.783347	0.487793	0.592621	1.92672	1.56239	1.8469	1.32509	1.56602	1.03176	0.500272	0.668981	0.596763	0.630213	extracellular	K01045	PON; arylesterase / paraoxonase [EC:3.1.1.2 3.1.8.1]		GO:0006082 organic acid metabolic process; GO:0006629 lipid metabolic process; GO:0006631 fatty acid metabolic process; GO:0006644 phospholipid metabolic process; GO:0006650 glycerophospholipid metabolic process; GO:0006690 icosanoid metabolic process; GO:0006725 cellular aromatic compound metabolic process; GO:0006793 phosphorus metabolic process; GO:0006796 phosphate-containing compound metabol…	GO:0005576 extracellular region; GO:0005615 extracellular space; GO:0032991 macromolecular complex; GO:0032994 protein-lipid complex; GO:0034358 plasma lipoprotein particle; GO:0034364 high-density lipoprotein particle; GO:0034366 spherical high-density lipoprotein particle; GO:0044421 extracellular region part; GO:1990777 lipoprotein particle;	GO:0003824 catalytic activity; GO:0004063 aryldialkylphosphatase activity; GO:0004064 arylesterase activity; GO:0005488 binding; GO:0005509 calcium ion binding; GO:0005515 protein binding; GO:0005543 phospholipid binding; GO:0008289 lipid binding; GO:0016209 antioxidant activity; GO:0016787 hydrolase activity; GO:0016788 hydrolase activity, acting on ester bonds; GO:0016791 phosphatase activity; …
P26022	Pentraxin-related protein PTX3 OS=Homo sapiens OX=9606 GN=PTX3 PE=1 SV=3	PTX3	2.9177	0.0209917	Up	41.975	16	5	5	0.905803	1.19572	1.85372	0.601688	1.2165	0.433779	0.176167	0.577311				1.8636		0.611715	1.564	extracellular				GO:0001505 regulation of neurotransmitter levels; GO:0001775 cell activation; GO:0001878 response to yeast; GO:0002252 immune effector process; GO:0002263 cell activation involved in immune response; GO:0002274 myeloid leukocyte activation; GO:0002275 myeloid cell activation involved in immune response; GO:0002283 neutrophil activation involved in immune response; GO:0002366 leukocyte activation …	GO:0005576 extracellular region; GO:0005615 extracellular space; GO:0005622 intracellular; GO:0005623 cell; GO:0005737 cytoplasm; GO:0012505 endomembrane system; GO:0030141 secretory granule; GO:0031410 cytoplasmic vesicle; GO:0031974 membrane-enclosed lumen; GO:0031982 vesicle; GO:0031983 vesicle lumen; GO:0034774 secretory granule lumen; GO:0035580 specific granule lumen; GO:0042581 specific gr…	GO:0001846 opsonin binding; GO:0001848 complement binding; GO:0001849 complement component C1q binding; GO:0001871 pattern binding; GO:0001872 (1->3)-beta-D-glucan binding; GO:0005488 binding; GO:0005515 protein binding; GO:0030246 carbohydrate binding; GO:0030247 polysaccharide binding; GO:0042802 identical protein binding; GO:0046790 virion binding;	PF00354	Pentaxin family
P24821	Tenascin OS=Homo sapiens OX=9606 GN=TNC PE=1 SV=3	TNC	11.6318	0.00997634	Up	240.85	33	55	55	2.141	3.05725	1.37148	0.123273	2.07467	0.627115	0.055172	0.053357	0.012863	0.005258	1.34852	0.346862	0.187915	0.436916	3.15836	extracellular	K06252	TN; tenascin	map04151 PI3K-Akt signaling pathway; map04510 Focal adhesion; map04512 ECM-receptor interaction; map05165 Human papillomavirus infection; map05206 MicroRNAs in cancer	GO:0000003 reproduction; GO:0001655 urogenital system development; GO:0001763 morphogenesis of a branching structure; GO:0002009 morphogenesis of an epithelium; GO:0003006 developmental process involved in reproduction; GO:0003401 axis elongation; GO:0006464 cellular protein modification process; GO:0006807 nitrogen compound metabolic process; GO:0006950 response to stress; GO:0007154 cell commun…	GO:0005576 extracellular region; GO:0005604 basement membrane; GO:0005614 interstitial matrix; GO:0005622 intracellular; GO:0005623 cell; GO:0005737 cytoplasm; GO:0005783 endoplasmic reticulum; GO:0005788 endoplasmic reticulum lumen; GO:0012505 endomembrane system; GO:0031012 extracellular matrix; GO:0031974 membrane-enclosed lumen; GO:0043226 organelle; GO:0043227 membrane-bounded organelle; GO:…	GO:0001968 fibronectin binding; GO:0005488 binding; GO:0005515 protein binding; GO:0043394 proteoglycan binding; GO:0045545 syndecan binding; GO:0097367 carbohydrate derivative binding;	PF07974; PF00041; PF00147	EGF-like domain; Fibronectin type III domain; Fibrinogen beta and gamma chains, C-terminal globular domain	T	KOG2579	Ficolin and related extracellular proteins
P24311	Cytochrome c oxidase subunit 7B, mitochondrial OS=Homo sapiens OX=9606 GN=COX7B PE=1 SV=2	COX7B	8.6549	0.0153565	Up	9.1604	10	2	2				1.76517	3.24481	0.150983		0.376084	0.341221		0.401815	0.248051	1.47187			mitochondria	K02271	COX7B; cytochrome c oxidase subunit 7b	map00190 Oxidative phosphorylation; map01100 Metabolic pathways; map04260 Cardiac muscle contraction; map04714 Thermogenesis; map04932 Non-alcoholic fatty liver disease (NAFLD); map05010 Alzheimer disease; map05012 Parkinson disease; map05016 Huntington disease	GO:0006091 generation of precursor metabolites and energy; GO:0006810 transport; GO:0006811 ion transport; GO:0006812 cation transport; GO:0007275 multicellular organism development; GO:0007399 nervous system development; GO:0007417 central nervous system development; GO:0008152 metabolic process; GO:0009987 cellular process; GO:0015672 monovalent inorganic cation transport; GO:0022900 electron t…	GO:0005622 intracellular; GO:0005623 cell; GO:0005737 cytoplasm; GO:0005739 mitochondrion; GO:0005740 mitochondrial envelope; GO:0005743 mitochondrial inner membrane; GO:0016020 membrane; GO:0019866 organelle inner membrane; GO:0031090 organelle membrane; GO:0031966 mitochondrial membrane; GO:0031967 organelle envelope; GO:0031975 envelope; GO:0032991 macromolecular complex; GO:0043226 organelle;…	GO:0003824 catalytic activity; GO:0004129 cytochrome-c oxidase activity; GO:0005215 transporter activity; GO:0008324 cation transmembrane transporter activity; GO:0009055 electron carrier activity; GO:0015002 heme-copper terminal oxidase activity; GO:0015075 ion transmembrane transporter activity; GO:0015077 monovalent inorganic cation transmembrane transporter activity; GO:0015078 hydrogen ion t…
P23141	Liver carboxylesterase 1 OS=Homo sapiens OX=9606 GN=CES1 PE=1 SV=2	CES1	2.8026	0.00739745	Up	62.52	31.7	14	14	0.662775	0.733776	1.70053	1.17901	1.18857	0.664947	0.513575	0.382337	0.17523	0.213791	0.932029	2.3197	0.772778	2.4486	1.11235	extracellular	K01044	CES1; carboxylesterase 1 [EC:3.1.1.1]	map00983 Drug metabolism - other enzymes	GO:0006066 alcohol metabolic process; GO:0006082 organic acid metabolic process; GO:0006139 nucleobase-containing compound metabolic process; GO:0006163 purine nucleotide metabolic process; GO:0006629 lipid metabolic process; GO:0006631 fatty acid metabolic process; GO:0006637 acyl-CoA metabolic process; GO:0006638 neutral lipid metabolic process; GO:0006639 acylglycerol metabolic process; GO:000…	GO:0005622 intracellular; GO:0005623 cell; GO:0005737 cytoplasm; GO:0005783 endoplasmic reticulum; GO:0005788 endoplasmic reticulum lumen; GO:0005811 lipid particle; GO:0005829 cytosol; GO:0012505 endomembrane system; GO:0031974 membrane-enclosed lumen; GO:0043226 organelle; GO:0043227 membrane-bounded organelle; GO:0043228 non-membrane-bounded organelle; GO:0043229 intracellular organelle; GO:00…	GO:0003824 catalytic activity; GO:0004771 sterol esterase activity; GO:0004806 triglyceride lipase activity; GO:0016298 lipase activity; GO:0016787 hydrolase activity; GO:0016788 hydrolase activity, acting on ester bonds; GO:0052689 carboxylic ester hydrolase activity;	PF00135	Carboxylesterase family	I	KOG1516	Carboxylesterase and related proteins
P22760	Arylacetamide deacetylase OS=Homo sapiens OX=9606 GN=AADAC PE=1 SV=5	AADAC	0.4309	0.0422508	Down	45.733	19	6	6	0.302576	0.486483	0.252498	0.736806	1.53661	2.35345	0.672949	0.980606	1.74994	1.93546	0.375188		0.627716	1.42744	0.562271	extracellular	K13616	AADAC; arylacetamide deacetylase [EC:3.1.1.3]		GO:0006805 xenobiotic metabolic process; GO:0008152 metabolic process; GO:0009056 catabolic process; GO:0009410 response to xenobiotic stimulus; GO:0009893 positive regulation of metabolic process; GO:0009894 regulation of catabolic process; GO:0009896 positive regulation of catabolic process; GO:0009987 cellular process; GO:0010896 regulation of triglyceride catabolic process; GO:0010898 positiv…	GO:0005622 intracellular; GO:0005623 cell; GO:0005737 cytoplasm; GO:0005783 endoplasmic reticulum; GO:0005789 endoplasmic reticulum membrane; GO:0012505 endomembrane system; GO:0016020 membrane; GO:0031090 organelle membrane; GO:0031984 organelle subcompartment; GO:0042175 nuclear outer membrane-endoplasmic reticulum membrane network; GO:0043226 organelle; GO:0043227 membrane-bounded organelle; G…	GO:0003824 catalytic activity; GO:0004806 triglyceride lipase activity; GO:0016298 lipase activity; GO:0016787 hydrolase activity; GO:0016788 hydrolase activity, acting on ester bonds; GO:0017171 serine hydrolase activity; GO:0019213 deacetylase activity; GO:0052689 carboxylic ester hydrolase activity;	PF07859	alpha/beta hydrolase fold	V	KOG1515	Arylacetamide deacetylase
P21980	Protein-glutamine gamma-glutamyltransferase 2 OS=Homo sapiens OX=9606 GN=TGM2 PE=1 SV=2	TGM2	1.6612	0.0392946	Up	77.328	42.6	25	24	1.15613	1.92633	1.34196	0.774082	0.93507	0.57016	0.74423	1.13656	0.611716	0.629495	1.49933	0.919087	0.395033	0.961725	1.3991	cytoplasm	K05625	TGM2; transglutaminase 2 [EC:2.3.2.13]	map05016 Huntington disease	GO:0001763 morphogenesis of a branching structure; GO:0001974 blood vessel remodeling; GO:0002009 morphogenesis of an epithelium; GO:0006464 cellular protein modification process; GO:0006807 nitrogen compound metabolic process; GO:0006810 transport; GO:0006873 cellular ion homeostasis; GO:0006874 cellular calcium ion homeostasis; GO:0006875 cellular metal ion homeostasis; GO:0006897 endocytosis; …	GO:0005576 extracellular region; GO:0005622 intracellular; GO:0005623 cell; GO:0005737 cytoplasm; GO:0005739 mitochondrion; GO:0005829 cytosol; GO:0005886 plasma membrane; GO:0016020 membrane; GO:0031012 extracellular matrix; GO:0031224 intrinsic component of membrane; GO:0031226 intrinsic component of plasma membrane; GO:0043226 organelle; GO:0043227 membrane-bounded organelle; GO:0043229 intrac…	GO:0000166 nucleotide binding; GO:0001882 nucleoside binding; GO:0001883 purine nucleoside binding; GO:0003810 protein-glutamine gamma-glutamyltransferase activity; GO:0003824 catalytic activity; GO:0005488 binding; GO:0005509 calcium ion binding; GO:0005515 protein binding; GO:0005525 GTP binding; GO:0008483 transaminase activity; GO:0016740 transferase activity; GO:0016746 transferase activity,…	PF00868; PF00927	Transglutaminase family; Transglutaminase family, C-terminal ig like domain
P21333	Filamin-A OS=Homo sapiens OX=9606 GN=FLNA PE=1 SV=4	FLNA	1.9057	0.00417107	Up	280.74	58.6	115	106	1.36921	1.59289	1.55271	0.899429	1.00469	0.539786	0.878927	0.855986	0.542934	0.550629	1.24016	0.819551	0.457089	1.16601	1.53001	cytoplasm	K04437	FLNA; filamin	map04010 MAPK signaling pathway; map04510 Focal adhesion; map05132 Salmonella infection; map05205 Proteoglycans in cancer	GO:0000003 reproduction; GO:0000226 microtubule cytoskeleton organization; GO:0000278 mitotic cell cycle; GO:0000280 nuclear division; GO:0000902 cell morphogenesis; GO:0000904 cell morphogenesis involved in differentiation; GO:0001525 angiogenesis; GO:0001568 blood vessel development; GO:0001775 cell activation; GO:0001837 epithelial to mesenchymal transition; GO:0001944 vasculature development;…	GO:0005576 extracellular region; GO:0005622 intracellular; GO:0005623 cell; GO:0005634 nucleus; GO:0005694 chromosome; GO:0005730 nucleolus; GO:0005737 cytoplasm; GO:0005794 Golgi apparatus; GO:0005802 trans-Golgi network; GO:0005829 cytosol; GO:0005856 cytoskeleton; GO:0005884 actin filament; GO:0005886 plasma membrane; GO:0005903 brush border; GO:0005911 cell-cell junction; GO:0005938 cell cort…	GO:0001664 G-protein coupled receptor binding; GO:0003779 actin binding; GO:0005080 protein kinase C binding; GO:0005102 receptor binding; GO:0005488 binding; GO:0005515 protein binding; GO:0008092 cytoskeletal protein binding; GO:0008134 transcription factor binding; GO:0015459 potassium channel regulator activity; GO:0016247 channel regulator activity; GO:0017016 Ras GTPase binding; GO:0017048 …	PF00307; PF00630	Calponin homology (CH) domain; Filamin/ABP280 repeat	Z	KOG0518	Actin-binding cytoskeleton protein, filamin
P21291	Cysteine and glycine-rich protein 1 OS=Homo sapiens OX=9606 GN=CSRP1 PE=1 SV=3	CSRP1	2.1143	0.0401303	Up	20.567	64.8	12	12	1.93563	1.82017	1.56801	0.72908	0.580341	0.696535	0.673564	0.779607	0.492699	0.494914	1.52567	0.853977	0.782171	0.864093	1.20354	nucleus	K09377	CSRP; cysteine and glycine-rich protein		GO:0006996 organelle organization; GO:0007010 cytoskeleton organization; GO:0007275 multicellular organism development; GO:0007399 nervous system development; GO:0009987 cellular process; GO:0016043 cellular component organization; GO:0030029 actin filament-based process; GO:0030036 actin cytoskeleton organization; GO:0032501 multicellular organismal process; GO:0032502 developmental process; GO:…	GO:0005622 intracellular; GO:0005623 cell; GO:0005634 nucleus; GO:0005654 nucleoplasm; GO:0005856 cytoskeleton; GO:0015629 actin cytoskeleton; GO:0031974 membrane-enclosed lumen; GO:0031981 nuclear lumen; GO:0043226 organelle; GO:0043227 membrane-bounded organelle; GO:0043228 non-membrane-bounded organelle; GO:0043229 intracellular organelle; GO:0043231 intracellular membrane-bounded organelle; G…	GO:0005488 binding; GO:0008270 zinc ion binding; GO:0043167 ion binding; GO:0043169 cation binding; GO:0046872 metal ion binding; GO:0046914 transition metal ion binding;	PF00412	LIM domain	TZ	KOG1700	Regulatory protein MLP and related LIM proteins
P19823	Inter-alpha-trypsin inhibitor heavy chain H2 OS=Homo sapiens OX=9606 GN=ITIH2 PE=1 SV=2	ITIH2	0.599	0.00650562	Down	106.46	22	18	18	0.621864	0.784383	0.775895	0.780317	1.07677	1.23801	0.973329	1.87865	1.24332	1.41047	0.99864	0.8628	0.565072	0.842803	0.947679	extracellular	K19015	ITIH2, SHAP; inter-alpha-trypsin inhibitor heavy chain H2		GO:0006464 cellular protein modification process; GO:0006807 nitrogen compound metabolic process; GO:0008152 metabolic process; GO:0009892 negative regulation of metabolic process; GO:0009987 cellular process; GO:0010466 negative regulation of peptidase activity; GO:0010605 negative regulation of macromolecule metabolic process; GO:0010951 negative regulation of endopeptidase activity; GO:0019222…	GO:0005576 extracellular region; GO:0005622 intracellular; GO:0005623 cell; GO:0005737 cytoplasm; GO:0005783 endoplasmic reticulum; GO:0005788 endoplasmic reticulum lumen; GO:0012505 endomembrane system; GO:0031974 membrane-enclosed lumen; GO:0043226 organelle; GO:0043227 membrane-bounded organelle; GO:0043229 intracellular organelle; GO:0043231 intracellular membrane-bounded organelle; GO:004323…	GO:0004857 enzyme inhibitor activity; GO:0004866 endopeptidase inhibitor activity; GO:0030234 enzyme regulator activity; GO:0030414 peptidase inhibitor activity; GO:0061134 peptidase regulator activity; GO:0061135 endopeptidase regulator activity; GO:0098772 molecular function regulator;	PF00092	von Willebrand factor type A domain
P19652	Alpha-1-acid glycoprotein 2 OS=Homo sapiens OX=9606 GN=ORM2 PE=1 SV=2	ORM2	0.5705	0.0184631	Down	23.602	31.3	6	4	0.732219	1.00692	1.05958	0.820793	0.381638	1.14325	1.52767	1.86779	1.18634	1.28855	0.970585	1.00881	0.84064	0.668526	0.496705	extracellular	K17308	ORM1, AGP1; alpha-1-acid glycoprotein 1		GO:0001101 response to acid chemical; GO:0001775 cell activation; GO:0001817 regulation of cytokine production; GO:0001818 negative regulation of cytokine production; GO:0001819 positive regulation of cytokine production; GO:0002237 response to molecule of bacterial origin; GO:0002252 immune effector process; GO:0002263 cell activation involved in immune response; GO:0002274 myeloid leukocyte act…	GO:0000323 lytic vacuole; GO:0005576 extracellular region; GO:0005615 extracellular space; GO:0005622 intracellular; GO:0005623 cell; GO:0005737 cytoplasm; GO:0005764 lysosome; GO:0005766 primary lysosome; GO:0005773 vacuole; GO:0005775 vacuolar lumen; GO:0012505 endomembrane system; GO:0030141 secretory granule; GO:0031091 platelet alpha granule; GO:0031093 platelet alpha granule lumen; GO:00314…	GO:0005488 binding; GO:0008144 drug binding;	PF00061	Lipocalin / cytosolic fatty-acid binding protein family
P17813	Endoglin OS=Homo sapiens OX=9606 GN=ENG PE=1 SV=2	ENG	3.6622	0.0170337	Up	70.577	16.3	8	8	0.854226	0.760182	3.13426	1.10575	1.08729	0.363455	0.50906		0.264798		0.919858	1.10285	0.371115	1.45068	1.07646	plasma membrane	K06526	ENG, CD105; endoglin		GO:0000122 negative regulation of transcription from RNA polymerase II promoter; GO:0001300 chronological cell aging; GO:0001525 angiogenesis; GO:0001568 blood vessel development; GO:0001569 branching involved in blood vessel morphogenesis; GO:0001570 vasculogenesis; GO:0001666 response to hypoxia; GO:0001763 morphogenesis of a branching structure; GO:0001837 epithelial to mesenchymal transition;…	GO:0005576 extracellular region; GO:0005615 extracellular space; GO:0005623 cell; GO:0005886 plasma membrane; GO:0005887 integral component of plasma membrane; GO:0009897 external side of plasma membrane; GO:0009986 cell surface; GO:0016020 membrane; GO:0016021 integral component of membrane; GO:0031224 intrinsic component of membrane; GO:0031226 intrinsic component of plasma membrane; GO:0032991…	GO:0003824 catalytic activity; GO:0004672 protein kinase activity; GO:0004674 protein serine/threonine kinase activity; GO:0004675 transmembrane receptor protein serine/threonine kinase activity; GO:0004888 transmembrane signaling receptor activity; GO:0005024 transforming growth factor beta-activated receptor activity; GO:0005072 transforming growth factor beta receptor, cytoplasmic mediator act…
P17661	Desmin OS=Homo sapiens OX=9606 GN=DES PE=1 SV=3	DES	1.9238	0.000433207	Up	53.535	62.6	32	26	1.27013	1.5068	1.06725	1.13831	0.978209	0.584151	0.586569	0.846624	0.579331	0.501674	1.17597	0.514274	1.22572	1.26726	1.75772	mitochondria	K07610	DES; desmin	map05410 Hypertrophic cardiomyopathy (HCM); map05412 Arrhythmogenic right ventricular cardiomyopathy (ARVC); map05414 Dilated cardiomyopathy (DCM)	GO:0003008 system process; GO:0003012 muscle system process; GO:0006928 movement of cell or subcellular component; GO:0006936 muscle contraction; GO:0006996 organelle organization; GO:0007010 cytoskeleton organization; GO:0007275 multicellular organism development; GO:0007517 muscle organ development; GO:0008016 regulation of heart contraction; GO:0009987 cellular process; GO:0016043 cellular com…	GO:0005622 intracellular; GO:0005623 cell; GO:0005634 nucleus; GO:0005737 cytoplasm; GO:0005829 cytosol; GO:0005856 cytoskeleton; GO:0005882 intermediate filament; GO:0005886 plasma membrane; GO:0005911 cell-cell junction; GO:0005912 adherens junction; GO:0005913 cell-cell adherens junction; GO:0005916 fascia adherens; GO:0005921 gap junction; GO:0014704 intercalated disc; GO:0016020 membrane; GO…	GO:0005198 structural molecule activity; GO:0005200 structural constituent of cytoskeleton; GO:0005488 binding; GO:0005515 protein binding; GO:0008092 cytoskeletal protein binding; GO:0042802 identical protein binding;			Z	KOG0977	Nuclear envelope protein lamin, intermediate filament superfamily
P15502	Elastin OS=Homo sapiens OX=9606 GN=ELN PE=1 SV=4	ELN	5.6316	0.00036957	Up	68.397	14.1	7	7	1.91372	1.98175	1.55092	0.856601	1.10079	0.152222	0.180348	0.63835	0.15064	0.193121	1.6861	1.14104	0.440602	1.9293	1.08449	extracellular	K14211	ELN; elastin	map04974 Protein digestion and absorption	GO:0001101 response to acid chemical; GO:0001568 blood vessel development; GO:0001666 response to hypoxia; GO:0001944 vasculature development; GO:0001974 blood vessel remodeling; GO:0003007 heart morphogenesis; GO:0003008 system process; GO:0003013 circulatory system process; GO:0003151 outflow tract morphogenesis; GO:0003170 heart valve development; GO:0003176 aortic valve development; GO:000317…	GO:0005576 extracellular region; GO:0005615 extracellular space; GO:0031012 extracellular matrix; GO:0044420 extracellular matrix component; GO:0044421 extracellular region part; GO:0071953 elastic fiber;	GO:0005198 structural molecule activity; GO:0005201 extracellular matrix structural constituent; GO:0005488 binding; GO:0030023 extracellular matrix constituent conferring elasticity; GO:0050840 extracellular matrix binding; GO:0097493 structural molecule activity conferring elasticity;
P14625	Endoplasmin OS=Homo sapiens OX=9606 GN=HSP90B1 PE=1 SV=1	HSP90B1	0.6542	0.019026	Down	92.468	49.7	43	33	0.589919	0.921567	0.677078	0.911237	1.06522	1.758	1.04555	1.02922	1.22535	1.30834	0.867589	0.679215	0.989245	0.964201	0.968256	endoplasmic reticulum	K09487	HSP90B, TRA1; heat shock protein 90kDa beta	map04141 Protein processing in endoplasmic reticulum; map04151 PI3K-Akt signaling pathway; map04657 IL-17 signaling pathway; map04915 Estrogen signaling pathway; map04918 Thyroid hormone synthesis; map05200 Pathways in cancer; map05215 Prostate cancer; map05418 Fluid shear stress and atherosclerosis	GO:0001666 response to hypoxia; GO:0002218 activation of innate immune response; GO:0002221 pattern recognition receptor signaling pathway; GO:0002224 toll-like receptor signaling pathway; GO:0002253 activation of immune response; GO:0002376 immune system process; GO:0002682 regulation of immune system process; GO:0002684 positive regulation of immune system process; GO:0002757 immune response-ac…	GO:0005576 extracellular region; GO:0005622 intracellular; GO:0005623 cell; GO:0005737 cytoplasm; GO:0005783 endoplasmic reticulum; GO:0005788 endoplasmic reticulum lumen; GO:0005789 endoplasmic reticulum membrane; GO:0005829 cytosol; GO:0012505 endomembrane system; GO:0016020 membrane; GO:0030139 endocytic vesicle; GO:0030496 midbody; GO:0031410 cytoplasmic vesicle; GO:0031974 membrane-enclosed …	GO:0003676 nucleic acid binding; GO:0003723 RNA binding; GO:0005102 receptor binding; GO:0005488 binding; GO:0005509 calcium ion binding; GO:0005515 protein binding; GO:0019899 enzyme binding; GO:0019902 phosphatase binding; GO:0019903 protein phosphatase binding; GO:0043167 ion binding; GO:0043169 cation binding; GO:0046872 metal ion binding; GO:0050750 low-density lipoprotein particle receptor …	PF02518	Histidine kinase-, DNA gyrase B-, and HSP90-like ATPase	O	KOG0020	Endoplasmic reticulum glucose-regulated protein (GRP94/endoplasmin), HSP90 family
P13671	Complement component C6 OS=Homo sapiens OX=9606 GN=C6 PE=1 SV=3	C6	0.6109	0.0239632	Down	104.79	10.4	8	8		1.01437	0.810618	0.727035	0.722629	1.37306	1.51071	1.86575	0.892016	1.05889	0.743883	0.743786	0.623934	0.997678	0.915649	extracellular	K03995	C6; complement component 6	map04610 Complement and coagulation cascades; map05020 Prion diseases; map05322 Systemic lupus erythematosus	GO:0002252 immune effector process; GO:0002253 activation of immune response; GO:0002376 immune system process; GO:0002673 regulation of acute inflammatory response; GO:0002682 regulation of immune system process; GO:0002684 positive regulation of immune system process; GO:0002697 regulation of immune effector process; GO:0002920 regulation of humoral immune response; GO:0006807 nitrogen compound…	GO:0005576 extracellular region; GO:0005579 membrane attack complex; GO:0005615 extracellular space; GO:0005623 cell; GO:0005886 plasma membrane; GO:0005887 integral component of plasma membrane; GO:0016020 membrane; GO:0016021 integral component of membrane; GO:0031224 intrinsic component of membrane; GO:0031226 intrinsic component of plasma membrane; GO:0032991 macromolecular complex; GO:004442…		PF00090; PF01823; PF00084	Thrombospondin type 1 domain; MAC/Perforin domain; Sushi domain (SCR repeat)
P13667	Protein disulfide-isomerase A4 OS=Homo sapiens OX=9606 GN=PDIA4 PE=1 SV=2	PDIA4	0.6399	0.0102598	Down	72.932	56.6	38	38	0.608774	0.907902	0.728877	0.854918	1.05447	1.79675	1.03897	1.11373	1.27291	1.2711	0.859442	0.712988	0.882569	0.958001	0.938606	extracellular	K09582	PDIA4, ERP72; protein disulfide-isomerase A4 [EC:5.3.4.1]	map04141 Protein processing in endoplasmic reticulum; map04918 Thyroid hormone synthesis; map05110 Vibrio cholerae infection	GO:0002790 peptide secretion; GO:0006457 protein folding; GO:0006810 transport; GO:0006950 response to stress; GO:0008104 protein localization; GO:0008152 metabolic process; GO:0009306 protein secretion; GO:0009987 cellular process; GO:0015031 protein transport; GO:0015833 peptide transport; GO:0032940 secretion by cell; GO:0033036 macromolecule localization; GO:0033554 cellular response to stres…	GO:0005576 extracellular region; GO:0005615 extracellular space; GO:0005622 intracellular; GO:0005623 cell; GO:0005737 cytoplasm; GO:0005783 endoplasmic reticulum; GO:0005788 endoplasmic reticulum lumen; GO:0005790 smooth endoplasmic reticulum; GO:0009986 cell surface; GO:0012505 endomembrane system; GO:0031974 membrane-enclosed lumen; GO:0032991 macromolecular complex; GO:0034663 endoplasmic ret…	GO:0003756 protein disulfide isomerase activity; GO:0003824 catalytic activity; GO:0015036 disulfide oxidoreductase activity; GO:0015037 peptide disulfide oxidoreductase activity; GO:0016491 oxidoreductase activity; GO:0016667 oxidoreductase activity, acting on a sulfur group of donors; GO:0016853 isomerase activity; GO:0016860 intramolecular oxidoreductase activity; GO:0016864 intramolecular oxi…	PF00085; PF13848	Thioredoxin; Thioredoxin-like domain	O	KOG0190	Protein disulfide isomerase (prolyl 4-hydroxylase beta subunit)
P12814	Alpha-actinin-1 OS=Homo sapiens OX=9606 GN=ACTN1 PE=1 SV=2	ACTN1	1.5078	9.06666e-05	Up	103.06	59	50	28	1.19861	1.15102	1.16541	1.133	1.05963	0.814873	0.641972	0.867157	0.6971	0.764313	1.02774	0.861572	0.866862	1.48822	1.26253	cytoplasm,nucleus	K05699	ACTN1_4; actinin alpha 1/4	map04510 Focal adhesion; map04520 Adherens junction; map04530 Tight junction; map04670 Leukocyte transendothelial migration; map04810 Regulation of actin cytoskeleton; map05131 Shigellosis; map05146 Amoebiasis; map05203 Viral carcinogenesis; map05322 Systemic lupus erythematosus	GO:0000902 cell morphogenesis; GO:0000904 cell morphogenesis involved in differentiation; GO:0002376 immune system process; GO:0002520 immune system development; GO:0002576 platelet degranulation; GO:0006810 transport; GO:0006887 exocytosis; GO:0006996 organelle organization; GO:0007010 cytoskeleton organization; GO:0007015 actin filament organization; GO:0007044 cell-substrate junction assembly;…	GO:0001725 stress fiber; GO:0001726 ruffle; GO:0005576 extracellular region; GO:0005622 intracellular; GO:0005623 cell; GO:0005634 nucleus; GO:0005737 cytoplasm; GO:0005829 cytosol; GO:0005856 cytoskeleton; GO:0005886 plasma membrane; GO:0005903 brush border; GO:0005911 cell-cell junction; GO:0005912 adherens junction; GO:0005913 cell-cell adherens junction; GO:0005915 zonula adherens; GO:0005916…	GO:0003676 nucleic acid binding; GO:0003712 transcription cofactor activity; GO:0003713 transcription coactivator activity; GO:0003723 RNA binding; GO:0003725 double-stranded RNA binding; GO:0003779 actin binding; GO:0005102 receptor binding; GO:0005178 integrin binding; GO:0005488 binding; GO:0005515 protein binding; GO:0008092 cytoskeletal protein binding; GO:0017166 vinculin binding; GO:001990…	PF00307; PF00435; PF08726	Calponin homology (CH) domain; Spectrin repeat; Ca2+ insensitive EF hand	Z	KOG0035	Ca2+-binding actin-bundling protein (actinin), alpha chain (EF-Hand protein superfamily)
P12111	Collagen alpha-3(VI) chain OS=Homo sapiens OX=9606 GN=COL6A3 PE=1 SV=5	COL6A3	1.7433	0.0270476	Up	343.67	31.9	89	89	1.19208	1.50124	1.6329	0.711138	1.03606	1.13531	0.698222	0.623916	0.511304	0.51521	1.19581	0.999083	0.478324	0.925754	1.84365	extracellular	K06238	COL6A; collagen, type VI, alpha	map04151 PI3K-Akt signaling pathway; map04510 Focal adhesion; map04512 ECM-receptor interaction; map04974 Protein digestion and absorption; map05165 Human papillomavirus infection	GO:0007275 multicellular organism development; GO:0007517 muscle organ development; GO:0009987 cellular process; GO:0016043 cellular component organization; GO:0030198 extracellular matrix organization; GO:0032501 multicellular organismal process; GO:0032502 developmental process; GO:0043062 extracellular structure organization; GO:0048513 animal organ development; GO:0048731 system development; …	GO:0005576 extracellular region; GO:0005581 collagen trimer; GO:0005589 collagen type VI trimer; GO:0005622 intracellular; GO:0005623 cell; GO:0005737 cytoplasm; GO:0005783 endoplasmic reticulum; GO:0005788 endoplasmic reticulum lumen; GO:0012505 endomembrane system; GO:0031012 extracellular matrix; GO:0031974 membrane-enclosed lumen; GO:0032991 macromolecular complex; GO:0043226 organelle; GO:00…		PF00092; PF00014	von Willebrand factor type A domain; Kunitz/Bovine pancreatic trypsin inhibitor domain	W	KOG3544	Collagens (type IV and type XIII), and related proteins
P12110	Collagen alpha-2(VI) chain OS=Homo sapiens OX=9606 GN=COL6A2 PE=1 SV=4	COL6A2	1.5664	0.00845225	Up	108.58	27.1	24	24	1.00967	1.24336	1.23811	0.838124	1.16271	0.874435	0.495616	0.563873	0.769523	0.802681	1.17646	0.893081	0.450694	1.14543	2.33624	extracellular	K06238	COL6A; collagen, type VI, alpha	map04151 PI3K-Akt signaling pathway; map04510 Focal adhesion; map04512 ECM-receptor interaction; map04974 Protein digestion and absorption; map05165 Human papillomavirus infection	GO:0009987 cellular process; GO:0016043 cellular component organization; GO:0022607 cellular component assembly; GO:0030198 extracellular matrix organization; GO:0043062 extracellular structure organization; GO:0043933 macromolecular complex subunit organization; GO:0044085 cellular component biogenesis; GO:0051259 protein oligomerization; GO:0051291 protein heterooligomerization; GO:0065003 macr…	GO:0005576 extracellular region; GO:0005622 intracellular; GO:0005623 cell; GO:0005737 cytoplasm; GO:0005783 endoplasmic reticulum; GO:0005788 endoplasmic reticulum lumen; GO:0005886 plasma membrane; GO:0012505 endomembrane system; GO:0016020 membrane; GO:0031012 extracellular matrix; GO:0031974 membrane-enclosed lumen; GO:0032991 macromolecular complex; GO:0042383 sarcolemma; GO:0043226 organell…		PF00092	von Willebrand factor type A domain	W	KOG3544	Collagens (type IV and type XIII), and related proteins
P12109	Collagen alpha-1(VI) chain OS=Homo sapiens OX=9606 GN=COL6A1 PE=1 SV=3	COL6A1	1.6396	0.0248366	Up	108.53	32.6	28	28	1.21611	1.61531	1.37332	0.710723	0.972099	0.954789	0.753493	0.734279	0.586388	0.561922	1.40765	1.17399	0.507482	0.92124	1.51121	mitochondria	K06238	COL6A; collagen, type VI, alpha	map04151 PI3K-Akt signaling pathway; map04510 Focal adhesion; map04512 ECM-receptor interaction; map04974 Protein digestion and absorption; map05165 Human papillomavirus infection	GO:0001101 response to acid chemical; GO:0001704 formation of primary germ layer; GO:0001706 endoderm formation; GO:0007275 multicellular organism development; GO:0007369 gastrulation; GO:0007492 endoderm development; GO:0009653 anatomical structure morphogenesis; GO:0009719 response to endogenous stimulus; GO:0009790 embryo development; GO:0009888 tissue development; GO:0009987 cellular process;…	GO:0005576 extracellular region; GO:0005581 collagen trimer; GO:0005589 collagen type VI trimer; GO:0005622 intracellular; GO:0005623 cell; GO:0005737 cytoplasm; GO:0005783 endoplasmic reticulum; GO:0005788 endoplasmic reticulum lumen; GO:0005886 plasma membrane; GO:0012505 endomembrane system; GO:0016020 membrane; GO:0031012 extracellular matrix; GO:0031974 membrane-enclosed lumen; GO:0032991 ma…	GO:0005488 binding; GO:0005515 protein binding; GO:0019838 growth factor binding; GO:0048407 platelet-derived growth factor binding;	PF00092	von Willebrand factor type A domain	W	KOG3544	Collagens (type IV and type XIII), and related proteins
P12004	Proliferating cell nuclear antigen OS=Homo sapiens OX=9606 GN=PCNA PE=1 SV=1	PCNA	0.6436	0.0153598	Down	28.768	36	8	8	0.806141	0.797761	0.802019	0.590132	1.03954	1.73143	0.970023	1.23124	0.977817	1.35953	1.14695	0.875388	0.719729	0.964684	0.987616	cytoplasm	K04802	PCNA; proliferating cell nuclear antigen	map03030 DNA replication; map03410 Base excision repair; map03420 Nucleotide excision repair; map03430 Mismatch repair; map04110 Cell cycle; map04530 Tight junction; map05161 Hepatitis B	GO:0000075 cell cycle checkpoint; GO:0000077 DNA damage checkpoint; GO:0000082 G1/S transition of mitotic cell cycle; GO:0000083 regulation of transcription involved in G1/S transition of mitotic cell cycle; GO:0000122 negative regulation of transcription from RNA polymerase II promoter; GO:0000278 mitotic cell cycle; GO:0000723 telomere maintenance; GO:0000731 DNA synthesis involved in DNA repai…	GO:0000228 nuclear chromosome; GO:0000307 cyclin-dependent protein kinase holoenzyme complex; GO:0005622 intracellular; GO:0005623 cell; GO:0005634 nucleus; GO:0005652 nuclear lamina; GO:0005654 nucleoplasm; GO:0005657 replication fork; GO:0005663 DNA replication factor C complex; GO:0005694 chromosome; GO:0005813 centrosome; GO:0005815 microtubule organizing center; GO:0005856 cytoskeleton; GO:0…	GO:0000700 mismatch base pair DNA N-glycosylase activity; GO:0000701 purine-specific mismatch base pair DNA N-glycosylase activity; GO:0003676 nucleic acid binding; GO:0003677 DNA binding; GO:0003682 chromatin binding; GO:0003684 damaged DNA binding; GO:0003690 double-stranded DNA binding; GO:0003824 catalytic activity; GO:0005102 receptor binding; GO:0005488 binding; GO:0005515 protein binding; …	PF00705; PF02747	Proliferating cell nuclear antigen, N-terminal domain; Proliferating cell nuclear antigen, C-terminal domain	L	KOG1636	DNA polymerase delta processivity factor (proliferating cell nuclear antigen)
P0DOY2	Immunoglobulin lambda constant 2 OS=Homo sapiens OX=9606 GN=IGLC2 PE=1 SV=1	IGLC2	0.5928	0.0453195	Down	11.293	63.2	6	1	0.424825	0.501712	0.553566	1.13822	1.41441	1.74412	1.04345	1.03801	1.51685	1.46058	0.722128	0.494473	0.424877	1.0606	1.46218	extracellular	K06554	IGLL1, IGLL, CD179b; immunoglobulin lambda-like polypeptide 1	map05340 Primary immunodeficiency	GO:0002250 adaptive immune response; GO:0002252 immune effector process; GO:0002253 activation of immune response; GO:0002376 immune system process; GO:0002429 immune response-activating cell surface receptor signaling pathway; GO:0002431 Fc receptor mediated stimulatory signaling pathway; GO:0002433 immune response-regulating cell surface receptor signaling pathway involved in phagocytosis; GO:0…	GO:0005576 extracellular region; GO:0005615 extracellular space; GO:0005623 cell; GO:0005886 plasma membrane; GO:0009897 external side of plasma membrane; GO:0009986 cell surface; GO:0016020 membrane; GO:0019814 immunoglobulin complex; GO:0032991 macromolecular complex; GO:0042571 immunoglobulin complex, circulating; GO:0044421 extracellular region part; GO:0044425 membrane part; GO:0044459 plasm…	GO:0003823 antigen binding; GO:0003824 catalytic activity; GO:0004175 endopeptidase activity; GO:0004252 serine-type endopeptidase activity; GO:0005102 receptor binding; GO:0005488 binding; GO:0005515 protein binding; GO:0008233 peptidase activity; GO:0008236 serine-type peptidase activity; GO:0016787 hydrolase activity; GO:0017171 serine hydrolase activity; GO:0034987 immunoglobulin receptor bin…	PF07654	Immunoglobulin C1-set domain
P0DOX2	Immunoglobulin alpha-2 heavy chain OS=Homo sapiens OX=9606 PE=1 SV=2	--	0.3319	0.00954956	Down	48.934	45.5	14	2	0.408079	0.847142	0.707944	0.154355	0.80039	2.66743	2.18727	1.50043	1.30574	1.13004	1.12715	0.672731	0.410488	0.225388	0.855417	nucleus	K06856	IGH; immunoglobulin heavy chain	map04020 Calcium signaling pathway; map04064 NF-kappa B signaling pathway; map04072 Phospholipase D signaling pathway; map04145 Phagosome; map04151 PI3K-Akt signaling pathway; map04640 Hematopoietic cell lineage; map04650 Natural killer cell mediated cytotoxicity; map04662 B cell receptor signaling pathway; map04664 Fc epsilon RI signaling pathway; map04666 Fc gamma R-mediated phagocytosis; map04…				PF07686; PF07654; PF00047	Immunoglobulin V-set domain; Immunoglobulin C1-set domain; Immunoglobulin domain
P08603	Complement factor H OS=Homo sapiens OX=9606 GN=CFH PE=1 SV=4	CFH	0.4536	0.00264362	Down	139.09	45.7	47	43	0.608064	0.974432	1.01121	0.452817	0.579043	1.857	1.71724	1.97886	1.11723	1.32275	0.91224	0.672314	0.694007	0.530134	0.572654	extracellular	K04004	CFH, HF1; complement factor H	map04610 Complement and coagulation cascades; map05150 Staphylococcus aureus infection	GO:0002252 immune effector process; GO:0002253 activation of immune response; GO:0002376 immune system process; GO:0002673 regulation of acute inflammatory response; GO:0002682 regulation of immune system process; GO:0002684 positive regulation of immune system process; GO:0002697 regulation of immune effector process; GO:0002920 regulation of humoral immune response; GO:0006807 nitrogen compound…	GO:0005576 extracellular region; GO:0005615 extracellular space; GO:0005622 intracellular; GO:0005623 cell; GO:0005634 nucleus; GO:0005737 cytoplasm; GO:0005886 plasma membrane; GO:0016020 membrane; GO:0043226 organelle; GO:0043227 membrane-bounded organelle; GO:0043229 intracellular organelle; GO:0043231 intracellular membrane-bounded organelle; GO:0044421 extracellular region part; GO:0044424 i…	GO:0001846 opsonin binding; GO:0001848 complement binding; GO:0001851 complement component C3b binding; GO:0005488 binding; GO:0005515 protein binding; GO:0005539 glycosaminoglycan binding; GO:0008201 heparin binding; GO:0043167 ion binding; GO:0043168 anion binding; GO:0043394 proteoglycan binding; GO:0043395 heparan sulfate proteoglycan binding; GO:0097367 carbohydrate derivative binding; GO:19…	PF00084	Sushi domain (SCR repeat)
P08571	Monocyte differentiation antigen CD14 OS=Homo sapiens OX=9606 GN=CD14 PE=1 SV=2	CD14	1.5794	0.0423124	Up	40.076	17.3	4	4	0.971884	1.18138	1.07607	0.90224	1.48547	1.20633	0.385549	0.790526	0.686132	0.487854	1.10563	0.760679	0.582334	1.40645	1.97148	extracellular	K04391	CD14; monocyte differentiation antigen CD14	map04010 MAPK signaling pathway; map04064 NF-kappa B signaling pathway; map04145 Phagosome; map04620 Toll-like receptor signaling pathway; map04640 Hematopoietic cell lineage; map05131 Shigellosis; map05132 Salmonella infection; map05133 Pertussis; map05134 Legionellosis; map05146 Amoebiasis; map05152 Tuberculosis; map05202 Transcriptional misregulation in cancer; map05221 Acute myeloid leukemia	GO:0001775 cell activation; GO:0001817 regulation of cytokine production; GO:0001819 positive regulation of cytokine production; GO:0002218 activation of innate immune response; GO:0002221 pattern recognition receptor signaling pathway; GO:0002224 toll-like receptor signaling pathway; GO:0002237 response to molecule of bacterial origin; GO:0002252 immune effector process; GO:0002253 activation of…	GO:0005576 extracellular region; GO:0005615 extracellular space; GO:0005622 intracellular; GO:0005623 cell; GO:0005737 cytoplasm; GO:0005768 endosome; GO:0005794 Golgi apparatus; GO:0005886 plasma membrane; GO:0009897 external side of plasma membrane; GO:0009986 cell surface; GO:0010008 endosome membrane; GO:0012505 endomembrane system; GO:0012506 vesicle membrane; GO:0016020 membrane; GO:0016021…	GO:0001530 lipopolysaccharide binding; GO:0001847 opsonin receptor activity; GO:0004888 transmembrane signaling receptor activity; GO:0005488 binding; GO:0008289 lipid binding; GO:0008329 signaling pattern recognition receptor activity; GO:0016019 peptidoglycan receptor activity; GO:0033218 amide binding; GO:0038023 signaling receptor activity; GO:0038187 pattern recognition receptor activity; GO…
P08240	Signal recognition particle receptor subunit alpha OS=Homo sapiens OX=9606 GN=SRPRA PE=1 SV=2	SRPRA	0.626	0.010994	Down	69.81	37.6	21	21	0.694064	1.12188	0.739038	0.657925	0.780914	1.32903	1.50474	1.54735	1.12594	0.872853	0.873213	0.668595	1.66582	0.835789	0.58285	cytoplasm	K13431	SRPR; signal recognition particle receptor subunit alpha	map03060 Protein export	GO:0006605 protein targeting; GO:0006612 protein targeting to membrane; GO:0006613 cotranslational protein targeting to membrane; GO:0006810 transport; GO:0006886 intracellular protein transport; GO:0006950 response to stress; GO:0006986 response to unfolded protein; GO:0007154 cell communication; GO:0007165 signal transduction; GO:0008104 protein localization; GO:0009987 cellular process; GO:001…	GO:0005622 intracellular; GO:0005623 cell; GO:0005737 cytoplasm; GO:0005783 endoplasmic reticulum; GO:0005789 endoplasmic reticulum membrane; GO:0012505 endomembrane system; GO:0016020 membrane; GO:0031984 organelle subcompartment; GO:0042175 nuclear outer membrane-endoplasmic reticulum membrane network; GO:0043226 organelle; GO:0043227 membrane-bounded organelle; GO:0043229 intracellular organel…		PF02881; PF00448	SRP54-type protein, helical bundle domain; SRP54-type protein, GTPase domain	U	KOG0781	Signal recognition particle receptor, alpha subunit
P08185	Corticosteroid-binding globulin OS=Homo sapiens OX=9606 GN=SERPINA6 PE=1 SV=1	SERPINA6	0.3768	0.00386877	Down	45.14	15.3	5	5	0.450538	0.871592	0.917237	0.595208	0.411519	1.63881	0.818923	2.13854	1.91038	2.10917	0.877523	0.663683	0.411987	0.668862	0.51602	plasma membrane	K04525	SERPINA; serpin A		GO:0006629 lipid metabolic process; GO:0008152 metabolic process; GO:0008202 steroid metabolic process; GO:0008211 glucocorticoid metabolic process; GO:0009892 negative regulation of metabolic process; GO:0010466 negative regulation of peptidase activity; GO:0010605 negative regulation of macromolecule metabolic process; GO:0010817 regulation of hormone levels; GO:0010951 negative regulation of e…	GO:0005576 extracellular region; GO:0005615 extracellular space; GO:0044421 extracellular region part;	GO:0004857 enzyme inhibitor activity; GO:0004866 endopeptidase inhibitor activity; GO:0004867 serine-type endopeptidase inhibitor activity; GO:0005488 binding; GO:0005496 steroid binding; GO:0008289 lipid binding; GO:0030234 enzyme regulator activity; GO:0030414 peptidase inhibitor activity; GO:0061134 peptidase regulator activity; GO:0061135 endopeptidase regulator activity; GO:0097159 organic c…	PF00079	Serpin (serine protease inhibitor)	V	KOG2392	Serpin
P07357	Complement component C8 alpha chain OS=Homo sapiens OX=9606 GN=C8A PE=1 SV=2	C8A	0.4617	0.000948762	Down	65.163	16.3	6	6	0.645656	0.938963	0.72619		0.627471	1.91913	2.01006	1.50357	1.19775	1.32516	0.451275	0.752386		0.316458	0.585942	extracellular	K03997	C8A; complement component 8 subunit alpha	map04610 Complement and coagulation cascades; map05020 Prion diseases; map05146 Amoebiasis; map05322 Systemic lupus erythematosus	GO:0002252 immune effector process; GO:0002253 activation of immune response; GO:0002376 immune system process; GO:0002673 regulation of acute inflammatory response; GO:0002682 regulation of immune system process; GO:0002684 positive regulation of immune system process; GO:0002697 regulation of immune effector process; GO:0002920 regulation of humoral immune response; GO:0006807 nitrogen compound…	GO:0005576 extracellular region; GO:0005579 membrane attack complex; GO:0005615 extracellular space; GO:0005623 cell; GO:0005886 plasma membrane; GO:0005887 integral component of plasma membrane; GO:0016020 membrane; GO:0016021 integral component of membrane; GO:0031224 intrinsic component of membrane; GO:0031226 intrinsic component of plasma membrane; GO:0032991 macromolecular complex; GO:004442…	GO:0001848 complement binding; GO:0005488 binding; GO:0005515 protein binding; GO:0044877 macromolecular complex binding;	PF01823; PF00090	MAC/Perforin domain; Thrombospondin type 1 domain	O	KOG3535	Adaptor protein Disabled
P05546	Heparin cofactor 2 OS=Homo sapiens OX=9606 GN=SERPIND1 PE=1 SV=3	SERPIND1	0.3769	0.00210775	Down	57.07	18.2	8	7	0.594038	1.08082	0.346561	0.475031	0.760257	1.38516	1.78539	2.61109	1.42885	1.42945	0.894695	0.458841	0.49358	0.672551	0.583685	extracellular	K03912	SERPIND1, HCF2; heparin cofactor II	map04610 Complement and coagulation cascades	GO:0006464 cellular protein modification process; GO:0006807 nitrogen compound metabolic process; GO:0006950 response to stress; GO:0007596 blood coagulation; GO:0007599 hemostasis; GO:0008152 metabolic process; GO:0009611 response to wounding; GO:0009892 negative regulation of metabolic process; GO:0009987 cellular process; GO:0010466 negative regulation of peptidase activity; GO:0010605 negativ…	GO:0005576 extracellular region; GO:0005615 extracellular space; GO:0005622 intracellular; GO:0005623 cell; GO:0005737 cytoplasm; GO:0005783 endoplasmic reticulum; GO:0005788 endoplasmic reticulum lumen; GO:0012505 endomembrane system; GO:0031974 membrane-enclosed lumen; GO:0043226 organelle; GO:0043227 membrane-bounded organelle; GO:0043229 intracellular organelle; GO:0043231 intracellular membr…	GO:0004857 enzyme inhibitor activity; GO:0004866 endopeptidase inhibitor activity; GO:0004867 serine-type endopeptidase inhibitor activity; GO:0030234 enzyme regulator activity; GO:0030414 peptidase inhibitor activity; GO:0061134 peptidase regulator activity; GO:0061135 endopeptidase regulator activity; GO:0098772 molecular function regulator;	PF00079	Serpin (serine protease inhibitor)	V	KOG2392	Serpin
P05413	Fatty acid-binding protein, heart OS=Homo sapiens OX=9606 GN=FABP3 PE=1 SV=4	FABP3	0.4901	0.0391674	Down	14.858	59.4	9	9	0.972996	1.24404	0.563545	0.499381	0.354066	0.668019	2.10945	1.25754	1.73786	1.64153	1.78363	0.715404	0.569334	0.306028	0.577172	cytoplasm	K08752	FABP3; fatty acid-binding protein 3, muscle and heart	map03320 PPAR signaling pathway	GO:0001101 response to acid chemical; GO:0006082 organic acid metabolic process; GO:0006629 lipid metabolic process; GO:0006631 fatty acid metabolic process; GO:0006635 fatty acid beta-oxidation; GO:0006638 neutral lipid metabolic process; GO:0006639 acylglycerol metabolic process; GO:0006641 triglyceride metabolic process; GO:0006810 transport; GO:0006811 ion transport; GO:0006820 anion transpor…	GO:0005576 extracellular region; GO:0005615 extracellular space; GO:0005622 intracellular; GO:0005623 cell; GO:0005737 cytoplasm; GO:0005739 mitochondrion; GO:0005759 mitochondrial matrix; GO:0005829 cytosol; GO:0016528 sarcoplasm; GO:0031974 membrane-enclosed lumen; GO:0043226 organelle; GO:0043227 membrane-bounded organelle; GO:0043229 intracellular organelle; GO:0043231 intracellular membrane-…	GO:0005215 transporter activity; GO:0005319 lipid transporter activity; GO:0005324 long-chain fatty acid transporter activity; GO:0005488 binding; GO:0005504 fatty acid binding; GO:0005515 protein binding; GO:0008092 cytoskeletal protein binding; GO:0008289 lipid binding; GO:0031406 carboxylic acid binding; GO:0033293 monocarboxylic acid binding; GO:0036041 long-chain fatty acid binding; GO:00360…	PF00061	Lipocalin / cytosolic fatty-acid binding protein family	C	KOG4015	Fatty acid-binding protein FABP
P04275	von Willebrand factor OS=Homo sapiens OX=9606 GN=VWF PE=1 SV=4	VWF	2.0387	0.0499708	Up	309.26	24.6	54	54	0.878094	0.9799	2.70849	0.712913	1.25509	0.772196	0.731573	0.764501	0.359838	0.577148	1.19086	1.52044	0.642304	0.719697	1.18695	extracellular	K03900	VWF; von Willebrand factor	map04151 PI3K-Akt signaling pathway; map04510 Focal adhesion; map04512 ECM-receptor interaction; map04610 Complement and coagulation cascades; map04611 Platelet activation; map05165 Human papillomavirus infection	GO:0001775 cell activation; GO:0002576 platelet degranulation; GO:0006807 nitrogen compound metabolic process; GO:0006810 transport; GO:0006887 exocytosis; GO:0006950 response to stress; GO:0007155 cell adhesion; GO:0007596 blood coagulation; GO:0007597 blood coagulation, intrinsic pathway; GO:0007599 hemostasis; GO:0008152 metabolic process; GO:0009611 response to wounding; GO:0009987 cellular p…	GO:0005576 extracellular region; GO:0005622 intracellular; GO:0005623 cell; GO:0005737 cytoplasm; GO:0005783 endoplasmic reticulum; GO:0012505 endomembrane system; GO:0030135 coated vesicle; GO:0030136 clathrin-coated vesicle; GO:0030141 secretory granule; GO:0031012 extracellular matrix; GO:0031091 platelet alpha granule; GO:0031093 platelet alpha granule lumen; GO:0031410 cytoplasmic vesicle; G…	GO:0002020 protease binding; GO:0005102 receptor binding; GO:0005178 integrin binding; GO:0005488 binding; GO:0005515 protein binding; GO:0005518 collagen binding; GO:0019865 immunoglobulin binding; GO:0019899 enzyme binding; GO:0042802 identical protein binding; GO:0042803 protein homodimerization activity; GO:0044877 macromolecular complex binding; GO:0046983 protein dimerization activity; GO:0…	PF08742; PF01826; PF00092	C8 domain; Trypsin Inhibitor like cysteine rich domain; von Willebrand factor type A domain	W	KOG1216	von Willebrand factor and related coagulation proteins
P04217	Alpha-1B-glycoprotein OS=Homo sapiens OX=9606 GN=A1BG PE=1 SV=4	A1BG	0.5044	0.00447217	Down	54.253	25.3	9	9	0.392686	0.760964	0.864759	0.837171	0.901497	1.91908	1.54114	1.62332	1.19146	1.17429	0.729689	0.608549	0.409582	1.1383	0.907506	extracellular				GO:0001775 cell activation; GO:0002252 immune effector process; GO:0002263 cell activation involved in immune response; GO:0002274 myeloid leukocyte activation; GO:0002275 myeloid cell activation involved in immune response; GO:0002283 neutrophil activation involved in immune response; GO:0002366 leukocyte activation involved in immune response; GO:0002376 immune system process; GO:0002443 leukoc…	GO:0005576 extracellular region; GO:0005622 intracellular; GO:0005623 cell; GO:0005737 cytoplasm; GO:0012505 endomembrane system; GO:0030141 secretory granule; GO:0031091 platelet alpha granule; GO:0031093 platelet alpha granule lumen; GO:0031410 cytoplasmic vesicle; GO:0031974 membrane-enclosed lumen; GO:0031982 vesicle; GO:0031983 vesicle lumen; GO:0034774 secretory granule lumen; GO:0043226 or…		PF13895	Immunoglobulin domain
P04216	Thy-1 membrane glycoprotein OS=Homo sapiens OX=9606 GN=THY1 PE=1 SV=2	THY1	1.9035	0.00776799	Up	17.935	24.2	3	3	1.47618	1.11531	1.34368	0.803202	1.9956	0.54342	0.602003	0.730286	0.797754	0.864239	0.888831	0.681029	0.776033	1.05778	1.32466	extracellular	K06514	THY1, CD90; Thy-1 cell surface antigen	map04670 Leukocyte transendothelial migration	GO:0001525 angiogenesis; GO:0001568 blood vessel development; GO:0001654 eye development; GO:0001754 eye photoreceptor cell differentiation; GO:0001775 cell activation; GO:0001932 regulation of protein phosphorylation; GO:0001933 negative regulation of protein phosphorylation; GO:0001934 positive regulation of protein phosphorylation; GO:0001944 vasculature development; GO:0001952 regulation of c…	GO:0005576 extracellular region; GO:0005622 intracellular; GO:0005623 cell; GO:0005737 cytoplasm; GO:0005783 endoplasmic reticulum; GO:0005829 cytosol; GO:0005886 plasma membrane; GO:0005887 integral component of plasma membrane; GO:0009897 external side of plasma membrane; GO:0009986 cell surface; GO:0012505 endomembrane system; GO:0016020 membrane; GO:0016021 integral component of membrane; GO:…	GO:0005096 GTPase activator activity; GO:0005102 receptor binding; GO:0005178 integrin binding; GO:0005488 binding; GO:0005515 protein binding; GO:0005543 phospholipid binding; GO:0008047 enzyme activator activity; GO:0008289 lipid binding; GO:0019899 enzyme binding; GO:0019900 kinase binding; GO:0019901 protein kinase binding; GO:0030234 enzyme regulator activity; GO:0030695 GTPase regulator act…	PF00047	Immunoglobulin domain
P04196	Histidine-rich glycoprotein OS=Homo sapiens OX=9606 GN=HRG PE=1 SV=1	HRG	0.5066	0.0111457	Down	59.578	28.2	12	12	0.570417	0.740784	0.636293	0.757455	1.05653	1.58387	1.08341	2.5247	1.01924	1.21367	0.766439	0.477371	0.674008	0.801399	1.09442	extracellular	K23410	HRG; histidine-rich glycoprotein		GO:0001558 regulation of cell growth; GO:0001775 cell activation; GO:0001906 cell killing; GO:0001932 regulation of protein phosphorylation; GO:0001952 regulation of cell-matrix adhesion; GO:0001954 positive regulation of cell-matrix adhesion; GO:0002376 immune system process; GO:0002576 platelet degranulation; GO:0002682 regulation of immune system process; GO:0002684 positive regulation of immu…	GO:0000323 lytic vacuole; GO:0005576 extracellular region; GO:0005615 extracellular space; GO:0005622 intracellular; GO:0005623 cell; GO:0005737 cytoplasm; GO:0005764 lysosome; GO:0005765 lysosomal membrane; GO:0005767 secondary lysosome; GO:0005768 endosome; GO:0005773 vacuole; GO:0005774 vacuolar membrane; GO:0005886 plasma membrane; GO:0009986 cell surface; GO:0012505 endomembrane system; GO:0…	GO:0004857 enzyme inhibitor activity; GO:0004866 endopeptidase inhibitor activity; GO:0004867 serine-type endopeptidase inhibitor activity; GO:0005102 receptor binding; GO:0005488 binding; GO:0005515 protein binding; GO:0005539 glycosaminoglycan binding; GO:0008201 heparin binding; GO:0008270 zinc ion binding; GO:0019865 immunoglobulin binding; GO:0020037 heme binding; GO:0030234 enzyme regulator…	PF00031	Cystatin domain
P04062	Lysosomal acid glucosylceramidase OS=Homo sapiens OX=9606 GN=GBA PE=1 SV=3	GBA	0.6627	0.0104298	Down	59.716	18.3	9	9	0.720824	0.648572	0.978825	1.08499	0.749127	0.908428	1.35621	1.3781	1.30384	1.36436	0.700866	0.823677	1.52862	1.09805	0.355525	extracellular	K01201	GBA, srfJ; glucosylceramidase [EC:3.2.1.45]	map00511 Other glycan degradation; map00600 Sphingolipid metabolism; map01100 Metabolic pathways; map04142 Lysosome	GO:0001817 regulation of cytokine production; GO:0001818 negative regulation of cytokine production; GO:0001932 regulation of protein phosphorylation; GO:0001933 negative regulation of protein phosphorylation; GO:0006066 alcohol metabolic process; GO:0006469 negative regulation of protein kinase activity; GO:0006629 lipid metabolic process; GO:0006643 membrane lipid metabolic process; GO:0006664 …	GO:0000323 lytic vacuole; GO:0005576 extracellular region; GO:0005615 extracellular space; GO:0005622 intracellular; GO:0005623 cell; GO:0005737 cytoplasm; GO:0005764 lysosome; GO:0005765 lysosomal membrane; GO:0005773 vacuole; GO:0005774 vacuolar membrane; GO:0005775 vacuolar lumen; GO:0016020 membrane; GO:0019898 extrinsic component of membrane; GO:0031090 organelle membrane; GO:0031974 membran…	GO:0003824 catalytic activity; GO:0004348 glucosylceramidase activity; GO:0004553 hydrolase activity, hydrolyzing O-glycosyl compounds; GO:0005102 receptor binding; GO:0005124 scavenger receptor binding; GO:0005488 binding; GO:0005515 protein binding; GO:0016787 hydrolase activity; GO:0016798 hydrolase activity, acting on glycosyl bonds;	PF02055	O-Glycosyl hydrolase family 30	G	KOG2566	Beta-glucocerebrosidase
P04003	C4b-binding protein alpha chain OS=Homo sapiens OX=9606 GN=C4BPA PE=1 SV=2	C4BPA	0.5268	0.0134065	Down	67.033	35.7	16	16	0.49304	1.09071	1.07223	0.692544	0.546893	1.66646	1.17386	2.16221	1.05948	1.3319	0.85428	1.10117	0.45333	0.850224	0.451671	plasma membrane	K04002	C4BPA; complement component 4 binding protein alpha	map04610 Complement and coagulation cascades; map05133 Pertussis	GO:0002376 immune system process; GO:0002673 regulation of acute inflammatory response; GO:0002682 regulation of immune system process; GO:0002683 negative regulation of immune system process; GO:0002697 regulation of immune effector process; GO:0002698 negative regulation of immune effector process; GO:0002703 regulation of leukocyte mediated immunity; GO:0002704 negative regulation of leukocyte…	GO:0005576 extracellular region; GO:0005615 extracellular space; GO:0005623 cell; GO:0005886 plasma membrane; GO:0016020 membrane; GO:0044215 other organism; GO:0044216 other organism cell; GO:0044217 other organism part; GO:0044421 extracellular region part; GO:0044464 cell part; GO:0071944 cell periphery;	GO:0001848 complement binding; GO:0005488 binding; GO:0005515 protein binding;	PF00084	Sushi domain (SCR repeat)
P03952	Plasma kallikrein OS=Homo sapiens OX=9606 GN=KLKB1 PE=1 SV=1	KLKB1	0.3363	0.00543742	Down	71.369	18.7	10	10	0.437268	0.583311	0.516823	0.768876	0.735778	1.86053	1.4984	3.62864	0.879986	1.17838	0.485429	0.65226	0.480484	0.881706	0.412126	extracellular	K01324	KLKB1; plasma kallikrein [EC:3.4.21.34]	map04610 Complement and coagulation cascades	GO:0001889 liver development; GO:0002254 kinin cascade; GO:0002353 plasma kallikrein-kinin cascade; GO:0002526 acute inflammatory response; GO:0002542 Factor XII activation; GO:0002673 regulation of acute inflammatory response; GO:0002675 positive regulation of acute inflammatory response; GO:0006082 organic acid metabolic process; GO:0006508 proteolysis; GO:0006629 lipid metabolic process; GO:00…	GO:0005576 extracellular region; GO:0005615 extracellular space; GO:0005623 cell; GO:0005886 plasma membrane; GO:0016020 membrane; GO:0044421 extracellular region part; GO:0044464 cell part; GO:0071944 cell periphery;	GO:0003824 catalytic activity; GO:0004175 endopeptidase activity; GO:0004252 serine-type endopeptidase activity; GO:0005488 binding; GO:0005515 protein binding; GO:0008233 peptidase activity; GO:0008236 serine-type peptidase activity; GO:0016787 hydrolase activity; GO:0017171 serine hydrolase activity; GO:0042802 identical protein binding; GO:0042803 protein homodimerization activity; GO:0046983 …	PF00024; PF00089	PAN domain; Trypsin	E	KOG3627	Trypsin
P02790	Hemopexin OS=Homo sapiens OX=9606 GN=HPX PE=1 SV=2	HPX	0.3975	0.000274153	Down	51.676	40	16	16	0.416086	0.768061	0.713793	0.83628	0.525779	1.63437	1.60243	2.16463	1.35901	1.44085	0.85828	0.767896	0.454539	0.885426	0.572564	extracellular	K18977	HPX; hemopexin		GO:0001932 regulation of protein phosphorylation; GO:0001934 positive regulation of protein phosphorylation; GO:0001959 regulation of cytokine-mediated signaling pathway; GO:0001961 positive regulation of cytokine-mediated signaling pathway; GO:0002637 regulation of immunoglobulin production; GO:0002639 positive regulation of immunoglobulin production; GO:0002682 regulation of immune system proce…	GO:0005576 extracellular region; GO:0005615 extracellular space; GO:0005622 intracellular; GO:0005623 cell; GO:0005737 cytoplasm; GO:0030139 endocytic vesicle; GO:0031410 cytoplasmic vesicle; GO:0031974 membrane-enclosed lumen; GO:0031982 vesicle; GO:0031983 vesicle lumen; GO:0043226 organelle; GO:0043227 membrane-bounded organelle; GO:0043229 intracellular organelle; GO:0043233 organelle lumen; …	GO:0005215 transporter activity; GO:0005488 binding; GO:0015232 heme transporter activity; GO:0020037 heme binding; GO:0022857 transmembrane transporter activity; GO:0046906 tetrapyrrole binding; GO:0048037 cofactor binding; GO:0051184 cofactor transporter activity; GO:0097159 organic cyclic compound binding; GO:1901363 heterocyclic compound binding;			OW	KOG1565	Gelatinase A and related matrix metalloproteases
P02787	Serotransferrin OS=Homo sapiens OX=9606 GN=TF PE=1 SV=3	TF	0.4078	0.00118751	Down	77.063	63.5	48	47	0.616289	0.919826	0.35488	0.710336	0.673753	2.03744	1.8165	1.70108	1.18287	1.29271	1.00481	0.320722	0.678572	0.879759	0.810444	extracellular	K14736	TF; transferrin	map04066 HIF-1 signaling pathway; map04216 Ferroptosis; map04978 Mineral absorption	GO:0000041 transition metal ion transport; GO:0000165 MAPK cascade; GO:0000187 activation of MAPK activity; GO:0001932 regulation of protein phosphorylation; GO:0001934 positive regulation of protein phosphorylation; GO:0002376 immune system process; GO:0002520 immune system development; GO:0002521 leukocyte differentiation; GO:0002573 myeloid leukocyte differentiation; GO:0002576 platelet degran…	GO:0005576 extracellular region; GO:0005604 basement membrane; GO:0005615 extracellular space; GO:0005622 intracellular; GO:0005623 cell; GO:0005737 cytoplasm; GO:0005768 endosome; GO:0005769 early endosome; GO:0005770 late endosome; GO:0005783 endoplasmic reticulum; GO:0005788 endoplasmic reticulum lumen; GO:0005886 plasma membrane; GO:0005905 clathrin-coated pit; GO:0009897 external side of pla…	GO:0005102 receptor binding; GO:0005488 binding; GO:0005506 iron ion binding; GO:0005515 protein binding; GO:0008198 ferrous iron binding; GO:0008199 ferric iron binding; GO:0016530 metallochaperone activity; GO:0034986 iron chaperone activity; GO:0043167 ion binding; GO:0043169 cation binding; GO:0046872 metal ion binding; GO:0046914 transition metal ion binding; GO:1990459 transferrin receptor …	PF00405	Transferrin
P02774	Vitamin D-binding protein OS=Homo sapiens OX=9606 GN=GC PE=1 SV=2	GC	0.4083	0.000132865	Down	52.917	48.3	19	19	0.51848	0.754992	0.597284	0.813625	0.571742	2.18247	1.47963	1.65634	1.19948	1.45687	0.650394	0.72347	0.787983	0.690885	0.916349	extracellular	K12258	GC; vitamin D-binding protein		GO:0000003 reproduction; GO:0006629 lipid metabolic process; GO:0006766 vitamin metabolic process; GO:0006775 fat-soluble vitamin metabolic process; GO:0006810 transport; GO:0007275 multicellular organism development; GO:0007565 female pregnancy; GO:0007589 body fluid secretion; GO:0007595 lactation; GO:0008152 metabolic process; GO:0008202 steroid metabolic process; GO:0009605 response to extern…	GO:0000323 lytic vacuole; GO:0005576 extracellular region; GO:0005615 extracellular space; GO:0005622 intracellular; GO:0005623 cell; GO:0005737 cytoplasm; GO:0005764 lysosome; GO:0005773 vacuole; GO:0005775 vacuolar lumen; GO:0005829 cytosol; GO:0030424 axon; GO:0031974 membrane-enclosed lumen; GO:0042995 cell projection; GO:0043005 neuron projection; GO:0043202 lysosomal lumen; GO:0043226 organ…	GO:0003779 actin binding; GO:0005488 binding; GO:0005496 steroid binding; GO:0005499 vitamin D binding; GO:0005515 protein binding; GO:0008092 cytoskeletal protein binding; GO:0008144 drug binding; GO:0008289 lipid binding; GO:0019842 vitamin binding; GO:0036094 small molecule binding; GO:0097159 organic cyclic compound binding; GO:1902118 calcidiol binding; GO:1902271 D3 vitamins binding;	PF00273; PF09164	Serum albumin family; Vitamin D binding protein, domain III
P02753	Retinol-binding protein 4 OS=Homo sapiens OX=9606 GN=RBP4 PE=1 SV=3	RBP4	0.4991	0.0323021	Down	23.01	14.4	3	3	0.799244			0.765651	0.602394		0.915518	1.10506	1.76402	2.00581	0.77437	0.802764		0.734362	0.730809	extracellular	K18271	RBP4; retinol-binding protein 4		GO:0000003 reproduction; GO:0001101 response to acid chemical; GO:0001501 skeletal system development; GO:0001523 retinoid metabolic process; GO:0001654 eye development; GO:0001655 urogenital system development; GO:0001894 tissue homeostasis; GO:0002637 regulation of immunoglobulin production; GO:0002639 positive regulation of immunoglobulin production; GO:0002682 regulation of immune system proc…	GO:0005576 extracellular region; GO:0005615 extracellular space; GO:0005622 intracellular; GO:0005623 cell; GO:0005737 cytoplasm; GO:0005829 cytosol; GO:0032991 macromolecular complex; GO:0044421 extracellular region part; GO:0044424 intracellular part; GO:0044444 cytoplasmic part; GO:0044464 cell part;	GO:0005215 transporter activity; GO:0005319 lipid transporter activity; GO:0005488 binding; GO:0005501 retinoid binding; GO:0005515 protein binding; GO:0008289 lipid binding; GO:0015318 inorganic solute uptake transmembrane transporter activity; GO:0015665 alcohol transmembrane transporter activity; GO:0019840 isoprenoid binding; GO:0019841 retinol binding; GO:0019842 vitamin binding; GO:0022857 …	PF00061	Lipocalin / cytosolic fatty-acid binding protein family
P02749	Beta-2-glycoprotein 1 OS=Homo sapiens OX=9606 GN=APOH PE=1 SV=3	APOH	0.532	0.0310687	Down	38.298	40.9	11	11	0.68514	0.784048	0.373629	0.992376	1.0305	0.95261	2.43098	1.0904	1.39251	1.4001	1.00833	0.369956	0.710025	0.850852	0.928548	extracellular	K17305	APOH, B2G1; beta-2-glycoprotein 1	map04979 Cholesterol metabolism	GO:0001936 regulation of endothelial cell proliferation; GO:0001937 negative regulation of endothelial cell proliferation; GO:0002576 platelet degranulation; GO:0006508 proteolysis; GO:0006629 lipid metabolic process; GO:0006638 neutral lipid metabolic process; GO:0006639 acylglycerol metabolic process; GO:0006641 triglyceride metabolic process; GO:0006807 nitrogen compound metabolic process; GO:…	GO:0005576 extracellular region; GO:0005615 extracellular space; GO:0005622 intracellular; GO:0005623 cell; GO:0005737 cytoplasm; GO:0005886 plasma membrane; GO:0009986 cell surface; GO:0012505 endomembrane system; GO:0016020 membrane; GO:0030141 secretory granule; GO:0031089 platelet dense granule lumen; GO:0031410 cytoplasmic vesicle; GO:0031974 membrane-enclosed lumen; GO:0031982 vesicle; GO:0…	GO:0005488 binding; GO:0005515 protein binding; GO:0005543 phospholipid binding; GO:0008047 enzyme activator activity; GO:0008289 lipid binding; GO:0030234 enzyme regulator activity; GO:0042802 identical protein binding; GO:0043167 ion binding; GO:0043168 anion binding; GO:0060229 lipase activator activity; GO:0060230 lipoprotein lipase activator activity; GO:0098772 molecular function regulator;	PF00084; PF09014	Sushi domain (SCR repeat); Beta-2-glycoprotein-1 fifth domain	TV	KOG4297	C-type lectin
P02679	Fibrinogen gamma chain OS=Homo sapiens OX=9606 GN=FGG PE=1 SV=3	FGG	0.6252	0.0392434	Down	51.511	58.5	23	23	0.527848	0.848735	1.50215	0.699094	0.846307	1.57841	1.14329	1.98761	1.06895	1.29835	0.618454	0.775234	0.615104	0.782665	0.707803	mitochondria	K03905	FGG; fibrinogen gamma chain	map04610 Complement and coagulation cascades; map04611 Platelet activation; map05150 Staphylococcus aureus infection	GO:0001775 cell activation; GO:0001932 regulation of protein phosphorylation; GO:0001934 positive regulation of protein phosphorylation; GO:0002218 activation of innate immune response; GO:0002221 pattern recognition receptor signaling pathway; GO:0002224 toll-like receptor signaling pathway; GO:0002253 activation of immune response; GO:0002376 immune system process; GO:0002576 platelet degranula…	GO:0005576 extracellular region; GO:0005577 fibrinogen complex; GO:0005615 extracellular space; GO:0005622 intracellular; GO:0005623 cell; GO:0005737 cytoplasm; GO:0005783 endoplasmic reticulum; GO:0005788 endoplasmic reticulum lumen; GO:0005886 plasma membrane; GO:0005938 cell cortex; GO:0009897 external side of plasma membrane; GO:0009986 cell surface; GO:0012505 endomembrane system; GO:0016020…	GO:0005102 receptor binding; GO:0005198 structural molecule activity; GO:0005488 binding; GO:0005515 protein binding; GO:0042802 identical protein binding; GO:0042803 protein homodimerization activity; GO:0046983 protein dimerization activity; GO:0050839 cell adhesion molecule binding;	PF00147	Fibrinogen beta and gamma chains, C-terminal globular domain	S	KOG2579	Ficolin and related extracellular proteins
P02649	Apolipoprotein E OS=Homo sapiens OX=9606 GN=APOE PE=1 SV=1	APOE	0.6072	0.0366066	Down	36.154	38.2	11	11	0.468077	0.677604	1.30141	1.04419	0.601704	1.72335	1.3382	1.09313	0.961748	1.62459	0.795225	0.905786	0.917901	1.02381	0.523277	extracellular	K04524	APOE; apolipoprotein E	map04979 Cholesterol metabolism; map05010 Alzheimer disease	GO:0000302 response to reactive oxygen species; GO:0001101 response to acid chemical; GO:0001523 retinoid metabolic process; GO:0001558 regulation of cell growth; GO:0001568 blood vessel development; GO:0001932 regulation of protein phosphorylation; GO:0001933 negative regulation of protein phosphorylation; GO:0001936 regulation of endothelial cell proliferation; GO:0001937 negative regulation of…	GO:0000323 lytic vacuole; GO:0005576 extracellular region; GO:0005615 extracellular space; GO:0005622 intracellular; GO:0005623 cell; GO:0005634 nucleus; GO:0005635 nuclear envelope; GO:0005737 cytoplasm; GO:0005764 lysosome; GO:0005768 endosome; GO:0005769 early endosome; GO:0005770 late endosome; GO:0005773 vacuole; GO:0005783 endoplasmic reticulum; GO:0005788 endoplasmic reticulum lumen; GO:00…	GO:0001540 beta-amyloid binding; GO:0005102 receptor binding; GO:0005198 structural molecule activity; GO:0005215 transporter activity; GO:0005319 lipid transporter activity; GO:0005488 binding; GO:0005496 steroid binding; GO:0005515 protein binding; GO:0005539 glycosaminoglycan binding; GO:0005543 phospholipid binding; GO:0008047 enzyme activator activity; GO:0008092 cytoskeletal protein binding…	PF01442	Apolipoprotein A1/A4/E domain
P02647	Apolipoprotein A-I OS=Homo sapiens OX=9606 GN=APOA1 PE=1 SV=1	APOA1	0.3436	0.000483996	Down	30.777	62.2	17	17	0.51963	0.544748	0.634669	0.616302	0.496477	1.77072	1.8479	2.43468	0.900011	1.22988	0.962689	0.517756	1.05609	0.868737	0.599708	extracellular	K08757	APOA1; apolipoprotein A-I	map03320 PPAR signaling pathway; map04975 Fat digestion and absorption; map04977 Vitamin digestion and absorption; map04979 Cholesterol metabolism; map05143 African trypanosomiasis	GO:0001523 retinoid metabolic process; GO:0001667 ameboidal-type cell migration; GO:0001817 regulation of cytokine production; GO:0001818 negative regulation of cytokine production; GO:0001932 regulation of protein phosphorylation; GO:0001935 endothelial cell proliferation; GO:0001959 regulation of cytokine-mediated signaling pathway; GO:0001960 negative regulation of cytokine-mediated signaling …	GO:0005576 extracellular region; GO:0005615 extracellular space; GO:0005622 intracellular; GO:0005623 cell; GO:0005634 nucleus; GO:0005737 cytoplasm; GO:0005768 endosome; GO:0005769 early endosome; GO:0005783 endoplasmic reticulum; GO:0005788 endoplasmic reticulum lumen; GO:0005829 cytosol; GO:0005886 plasma membrane; GO:0009986 cell surface; GO:0012505 endomembrane system; GO:0016020 membrane; G…	GO:0001540 beta-amyloid binding; GO:0004857 enzyme inhibitor activity; GO:0005102 receptor binding; GO:0005215 transporter activity; GO:0005319 lipid transporter activity; GO:0005488 binding; GO:0005496 steroid binding; GO:0005515 protein binding; GO:0005543 phospholipid binding; GO:0005548 phospholipid transporter activity; GO:0008035 high-density lipoprotein particle binding; GO:0008047 enzyme …	PF01442	Apolipoprotein A1/A4/E domain
P01876	Immunoglobulin heavy constant alpha 1 OS=Homo sapiens OX=9606 GN=IGHA1 PE=1 SV=2	IGHA1	0.4344	0.0267261	Down	37.654	60.9	15	11	0.262229	0.677057	0.588254	0.34103	1.37825	2.18245	1.45898	0.692766	1.72639	1.41337	1.19321	0.615058	0.290051	0.402178	1.77872	extracellular	K06856	IGH; immunoglobulin heavy chain	map04020 Calcium signaling pathway; map04064 NF-kappa B signaling pathway; map04072 Phospholipase D signaling pathway; map04145 Phagosome; map04151 PI3K-Akt signaling pathway; map04640 Hematopoietic cell lineage; map04650 Natural killer cell mediated cytotoxicity; map04662 B cell receptor signaling pathway; map04664 Fc epsilon RI signaling pathway; map04666 Fc gamma R-mediated phagocytosis; map04…				PF07654	Immunoglobulin C1-set domain
P01860	Immunoglobulin heavy constant gamma 3 OS=Homo sapiens OX=9606 GN=IGHG3 PE=1 SV=2	IGHG3	0.4556	0.0449931	Down	41.287	49.1	13	7	0.363008	0.592622	0.547887	0.865101	1.02761	3.28737	1.2668	1.05866	0.886466	0.954464	0.698984	0.612767	0.890831	0.858676	1.08875	extracellular	K06856	IGH; immunoglobulin heavy chain	map04020 Calcium signaling pathway; map04064 NF-kappa B signaling pathway; map04072 Phospholipase D signaling pathway; map04145 Phagosome; map04151 PI3K-Akt signaling pathway; map04640 Hematopoietic cell lineage; map04650 Natural killer cell mediated cytotoxicity; map04662 B cell receptor signaling pathway; map04664 Fc epsilon RI signaling pathway; map04666 Fc gamma R-mediated phagocytosis; map04…	GO:0002250 adaptive immune response; GO:0002252 immune effector process; GO:0002253 activation of immune response; GO:0002376 immune system process; GO:0002429 immune response-activating cell surface receptor signaling pathway; GO:0002443 leukocyte mediated immunity; GO:0002449 lymphocyte mediated immunity; GO:0002455 humoral immune response mediated by circulating immunoglobulin; GO:0002460 adap…	GO:0005576 extracellular region; GO:0005615 extracellular space; GO:0005623 cell; GO:0005886 plasma membrane; GO:0009897 external side of plasma membrane; GO:0009986 cell surface; GO:0016020 membrane; GO:0019814 immunoglobulin complex; GO:0032991 macromolecular complex; GO:0042571 immunoglobulin complex, circulating; GO:0044421 extracellular region part; GO:0044425 membrane part; GO:0044459 plasm…	GO:0003823 antigen binding; GO:0005102 receptor binding; GO:0005488 binding; GO:0005515 protein binding; GO:0034987 immunoglobulin receptor binding;	PF07654	Immunoglobulin C1-set domain
P01624	Immunoglobulin kappa variable 3-15 OS=Homo sapiens OX=9606 GN=IGKV3-15 PE=1 SV=2	IGKV3-15	0.4241	0.0128898	Down	12.496	20.9	2	0	0.250641	0.455742	0.693538	0.983625	0.870738	1.38242	1.22111	2.53764	1.08571	1.44732	0.496479	1.27924	0.498781	0.958802	0.838207	extracellular							PF07686	Immunoglobulin V-set domain
P01591	Immunoglobulin J chain OS=Homo sapiens OX=9606 GN=JCHAIN PE=1 SV=4	JCHAIN	0.2856	0.022124	Down	18.098	42.1	7	7	0.273284	0.845147	0.563604	0.127093	0.823122	4.00584	1.7587	1.70277	0.919127	0.829805	1.43682	0.381548	0.326533	0.118853	0.887761	extracellular				GO:0002250 adaptive immune response; GO:0002376 immune system process; GO:0003008 system process; GO:0003014 renal system process; GO:0003094 glomerular filtration; GO:0006810 transport; GO:0006897 endocytosis; GO:0006898 receptor-mediated endocytosis; GO:0006928 movement of cell or subcellular component; GO:0006950 response to stress; GO:0006952 defense response; GO:0006955 immune response; GO:0…	GO:0005576 extracellular region; GO:0005615 extracellular space; GO:0019814 immunoglobulin complex; GO:0032991 macromolecular complex; GO:0042571 immunoglobulin complex, circulating; GO:0044421 extracellular region part; GO:0071745 IgA immunoglobulin complex; GO:0071746 IgA immunoglobulin complex, circulating; GO:0071748 monomeric IgA immunoglobulin complex; GO:0071749 polymeric IgA immunoglobuli…	GO:0003823 antigen binding; GO:0005488 binding; GO:0005515 protein binding; GO:0019862 IgA binding; GO:0019865 immunoglobulin binding; GO:0030674 protein binding, bridging; GO:0042802 identical protein binding; GO:0042803 protein homodimerization activity; GO:0044877 macromolecular complex binding; GO:0046983 protein dimerization activity; GO:0060090 binding, bridging;
P01282	VIP peptides OS=Homo sapiens OX=9606 GN=VIP PE=1 SV=1	VIP	0.488	0.00215186	Down	19.168	28.2	4	4	0.60428	0.426476			0.589959	0.910402	1.14884	1.2657		1.10309	1.47977	0.819511	1.65198			extracellular	K05264	VIP; vasoactive intestinal peptide	map04024 cAMP signaling pathway; map04080 Neuroactive ligand-receptor interaction	GO:0001878 response to yeast; GO:0001936 regulation of endothelial cell proliferation; GO:0001938 positive regulation of endothelial cell proliferation; GO:0002376 immune system process; GO:0002790 peptide secretion; GO:0003008 system process; GO:0003013 circulatory system process; GO:0003018 vascular process in circulatory system; GO:0006810 transport; GO:0006950 response to stress; GO:0006952 d…	GO:0005576 extracellular region; GO:0005623 cell; GO:0036477 somatodendritic compartment; GO:0043025 neuronal cell body; GO:0044297 cell body; GO:0044464 cell part; GO:0097458 neuron part;	GO:0005102 receptor binding; GO:0005179 hormone activity; GO:0005184 neuropeptide hormone activity; GO:0005488 binding; GO:0005515 protein binding; GO:0030545 receptor regulator activity; GO:0048018 receptor agonist activity; GO:0098772 molecular function regulator;
P01042	Kininogen-1 OS=Homo sapiens OX=9606 GN=KNG1 PE=1 SV=2	KNG1	0.4262	1.93291e-05	Down	71.957	27.3	13	13	0.494537	0.71076	0.676354	0.789982	0.663922	1.77711	1.77975	1.47978	1.40492	1.38501	0.815685	0.592166	0.765677	0.925113	0.739228	extracellular	K03898	KNG, BK; kininogen	map04022 cGMP-PKG signaling pathway; map04071 Sphingolipid signaling pathway; map04080 Neuroactive ligand-receptor interaction; map04610 Complement and coagulation cascades; map04750 Inflammatory mediator regulation of TRP channels; map04810 Regulation of actin cytoskeleton; map05142 Chagas disease (American trypanosomiasis); map05143 African trypanosomiasis; map05200 Pathways in cancer	GO:0001906 cell killing; GO:0001932 regulation of protein phosphorylation; GO:0001933 negative regulation of protein phosphorylation; GO:0001934 positive regulation of protein phosphorylation; GO:0001936 regulation of endothelial cell proliferation; GO:0001938 positive regulation of endothelial cell proliferation; GO:0002254 kinin cascade; GO:0002353 plasma kallikrein-kinin cascade; GO:0002376 im…	GO:0005576 extracellular region; GO:0005615 extracellular space; GO:0005622 intracellular; GO:0005623 cell; GO:0005737 cytoplasm; GO:0005783 endoplasmic reticulum; GO:0005788 endoplasmic reticulum lumen; GO:0005886 plasma membrane; GO:0012505 endomembrane system; GO:0016020 membrane; GO:0030141 secretory granule; GO:0031091 platelet alpha granule; GO:0031093 platelet alpha granule lumen; GO:00314…	GO:0002020 protease binding; GO:0004857 enzyme inhibitor activity; GO:0004866 endopeptidase inhibitor activity; GO:0004869 cysteine-type endopeptidase inhibitor activity; GO:0005102 receptor binding; GO:0005488 binding; GO:0005515 protein binding; GO:0005539 glycosaminoglycan binding; GO:0008201 heparin binding; GO:0008270 zinc ion binding; GO:0019899 enzyme binding; GO:0030234 enzyme regulator a…	PF00031	Cystatin domain
P01031	Complement C5 OS=Homo sapiens OX=9606 GN=C5 PE=1 SV=4	C5	0.5744	0.0468948	Down	188.3	8.5	11	11	0.463439	0.946715	1.61429	0.50758	0.484919	1.54585	1.32041	2.0345	1.14244	0.949649	0.674541	1.4978	0.790971	0.627619	0.399278	endoplasmic reticulum	K03994	C5; complement component 5	map04080 Neuroactive ligand-receptor interaction; map04610 Complement and coagulation cascades; map05020 Prion diseases; map05133 Pertussis; map05150 Staphylococcus aureus infection; map05168 Herpes simplex virus 1 infection; map05322 Systemic lupus erythematosus	GO:0000187 activation of MAPK activity; GO:0001701 in utero embryonic development; GO:0001817 regulation of cytokine production; GO:0001819 positive regulation of cytokine production; GO:0001932 regulation of protein phosphorylation; GO:0001934 positive regulation of protein phosphorylation; GO:0002376 immune system process; GO:0002523 leukocyte migration involved in inflammatory response; GO:000…	GO:0005576 extracellular region; GO:0005579 membrane attack complex; GO:0005615 extracellular space; GO:0005623 cell; GO:0005886 plasma membrane; GO:0005887 integral component of plasma membrane; GO:0016020 membrane; GO:0016021 integral component of membrane; GO:0031224 intrinsic component of membrane; GO:0031226 intrinsic component of plasma membrane; GO:0032991 macromolecular complex; GO:004442…	GO:0001664 G-protein coupled receptor binding; GO:0005102 receptor binding; GO:0005125 cytokine activity; GO:0005126 cytokine receptor binding; GO:0005488 binding; GO:0005515 protein binding; GO:0008009 chemokine activity; GO:0030545 receptor regulator activity; GO:0031714 C5a anaphylatoxin chemotactic receptor binding; GO:0042379 chemokine receptor binding; GO:0048018 receptor agonist activity; …	PF01835; PF07703; PF01821; PF07678; PF07677; PF01759	MG2 domain; Alpha-2-macroglobulin family N-terminal region; Anaphylotoxin-like domain; A-macroglobulin complement component; A-macroglobulin receptor; UNC-6/NTR/C345C module	O	KOG1366	Alpha-macroglobulin
P01024	Complement C3 OS=Homo sapiens OX=9606 GN=C3 PE=1 SV=2	C3	0.543	0.0434185	Down	187.15	41.9	59	51	0.45523	1.00391	0.962786	0.719532	0.848205	1.43369	0.65036	1.97282	1.49575	1.79527	0.822736	0.780182	0.469342	0.929052	0.661122	endoplasmic reticulum	K03990	C3; complement component 3	map04080 Neuroactive ligand-receptor interaction; map04145 Phagosome; map04610 Complement and coagulation cascades; map05131 Shigellosis; map05133 Pertussis; map05134 Legionellosis; map05140 Leishmaniasis; map05142 Chagas disease (American trypanosomiasis); map05150 Staphylococcus aureus infection; map05152 Tuberculosis; map05167 Kaposi sarcoma-associated herpesvirus infection; map05168 Herpes si…	GO:0001775 cell activation; GO:0001796 regulation of type IIa hypersensitivity; GO:0001798 positive regulation of type IIa hypersensitivity; GO:0001817 regulation of cytokine production; GO:0001819 positive regulation of cytokine production; GO:0001932 regulation of protein phosphorylation; GO:0001934 positive regulation of protein phosphorylation; GO:0001969 regulation of activation of membrane …	GO:0000323 lytic vacuole; GO:0005576 extracellular region; GO:0005615 extracellular space; GO:0005622 intracellular; GO:0005623 cell; GO:0005737 cytoplasm; GO:0005764 lysosome; GO:0005766 primary lysosome; GO:0005773 vacuole; GO:0005775 vacuolar lumen; GO:0005783 endoplasmic reticulum; GO:0005788 endoplasmic reticulum lumen; GO:0005886 plasma membrane; GO:0012505 endomembrane system; GO:0016020 m…	GO:0001664 G-protein coupled receptor binding; GO:0003824 catalytic activity; GO:0004175 endopeptidase activity; GO:0004252 serine-type endopeptidase activity; GO:0005102 receptor binding; GO:0005488 binding; GO:0005515 protein binding; GO:0008233 peptidase activity; GO:0008236 serine-type peptidase activity; GO:0008289 lipid binding; GO:0016787 hydrolase activity; GO:0017171 serine hydrolase act…	PF01835; PF07703; PF01821; PF07678; PF07677; PF01759	MG2 domain; Alpha-2-macroglobulin family N-terminal region; Anaphylotoxin-like domain; A-macroglobulin complement component; A-macroglobulin receptor; UNC-6/NTR/C345C module	O	KOG1366	Alpha-macroglobulin
P01008	Antithrombin-III OS=Homo sapiens OX=9606 GN=SERPINC1 PE=1 SV=1	SERPINC1	0.4333	0.000715636	Down	52.602	34.9	16	16	0.502253	0.537925	0.699442	0.708754	0.992751	2.11905	1.10353	1.56645	1.53824	1.61522	0.570739	0.805214	0.65288	0.755584	0.831966	extracellular	K03911	SERPINC1, AT3; antithrombin III	map04610 Complement and coagulation cascades	GO:0006464 cellular protein modification process; GO:0006807 nitrogen compound metabolic process; GO:0006950 response to stress; GO:0007584 response to nutrient; GO:0007596 blood coagulation; GO:0007599 hemostasis; GO:0008152 metabolic process; GO:0009605 response to external stimulus; GO:0009611 response to wounding; GO:0009892 negative regulation of metabolic process; GO:0009987 cellular proces…	GO:0005576 extracellular region; GO:0005615 extracellular space; GO:0005622 intracellular; GO:0005623 cell; GO:0005737 cytoplasm; GO:0005783 endoplasmic reticulum; GO:0005788 endoplasmic reticulum lumen; GO:0005886 plasma membrane; GO:0012505 endomembrane system; GO:0016020 membrane; GO:0031974 membrane-enclosed lumen; GO:0043226 organelle; GO:0043227 membrane-bounded organelle; GO:0043229 intrac…	GO:0002020 protease binding; GO:0004857 enzyme inhibitor activity; GO:0004866 endopeptidase inhibitor activity; GO:0004867 serine-type endopeptidase inhibitor activity; GO:0005488 binding; GO:0005515 protein binding; GO:0005539 glycosaminoglycan binding; GO:0008201 heparin binding; GO:0019899 enzyme binding; GO:0030234 enzyme regulator activity; GO:0030414 peptidase inhibitor activity; GO:0042802…	PF00079	Serpin (serine protease inhibitor)	V	KOG2392	Serpin
P00748	Coagulation factor XII OS=Homo sapiens OX=9606 GN=F12 PE=1 SV=3	F12	0.2088	0.0222755	Down	67.791	9.4	4	4		0.306134		0.742324	0.419428				1.85608	2.83134	0.41743	0.675387		1.21126	0.540625	extracellular	K01328	F12; coagulation factor XII (Hageman factor) [EC:3.4.21.38]	map04610 Complement and coagulation cascades	GO:0002254 kinin cascade; GO:0002353 plasma kallikrein-kinin cascade; GO:0002376 immune system process; GO:0002526 acute inflammatory response; GO:0002542 Factor XII activation; GO:0002673 regulation of acute inflammatory response; GO:0002675 positive regulation of acute inflammatory response; GO:0006508 proteolysis; GO:0006807 nitrogen compound metabolic process; GO:0006950 response to stress; G…	GO:0005576 extracellular region; GO:0005615 extracellular space; GO:0005623 cell; GO:0005886 plasma membrane; GO:0016020 membrane; GO:0044421 extracellular region part; GO:0044464 cell part; GO:0071944 cell periphery;	GO:0003824 catalytic activity; GO:0004175 endopeptidase activity; GO:0004252 serine-type endopeptidase activity; GO:0005488 binding; GO:0005515 protein binding; GO:0008233 peptidase activity; GO:0008236 serine-type peptidase activity; GO:0016787 hydrolase activity; GO:0017171 serine hydrolase activity; GO:0051787 misfolded protein binding; GO:0070011 peptidase activity, acting on L-amino acid pep…	PF00040; PF00008; PF00039; PF00051; PF00089	Fibronectin type II domain; EGF-like domain; Fibronectin type I domain; Kringle domain; Trypsin	O	KOG3627	Trypsin
P00747	Plasminogen OS=Homo sapiens OX=9606 GN=PLG PE=1 SV=2	PLG	0.4302	0.000249864	Down	90.568	46.3	28	28	0.578329	0.811421	0.572852	0.685682	0.853177	1.72729	1.73184	2.13526	1.15366	1.39074	0.99796	0.359683	0.465256	0.730321	0.806525	extracellular	K01315	PLG; plasminogen [EC:3.4.21.7]	map04080 Neuroactive ligand-receptor interaction; map04610 Complement and coagulation cascades; map05150 Staphylococcus aureus infection; map05164 Influenza A	GO:0000003 reproduction; GO:0001568 blood vessel development; GO:0001701 in utero embryonic development; GO:0001890 placenta development; GO:0001892 embryonic placenta development; GO:0001944 vasculature development; GO:0002376 immune system process; GO:0002576 platelet degranulation; GO:0003006 developmental process involved in reproduction; GO:0006508 proteolysis; GO:0006807 nitrogen compound m…	GO:0005576 extracellular region; GO:0005615 extracellular space; GO:0005622 intracellular; GO:0005623 cell; GO:0005737 cytoplasm; GO:0005886 plasma membrane; GO:0009897 external side of plasma membrane; GO:0009986 cell surface; GO:0012505 endomembrane system; GO:0016020 membrane; GO:0019897 extrinsic component of plasma membrane; GO:0019898 extrinsic component of membrane; GO:0030141 secretory gr…	GO:0003823 antigen binding; GO:0003824 catalytic activity; GO:0004175 endopeptidase activity; GO:0004252 serine-type endopeptidase activity; GO:0005102 receptor binding; GO:0005488 binding; GO:0005515 protein binding; GO:0008233 peptidase activity; GO:0008236 serine-type peptidase activity; GO:0016787 hydrolase activity; GO:0017171 serine hydrolase activity; GO:0019899 enzyme binding; GO:0019900 …	PF00024; PF00051; PF00089	PAN domain; Kringle domain; Trypsin
P00738	Haptoglobin OS=Homo sapiens OX=9606 GN=HP PE=1 SV=1	HP	0.3036	0.00100816	Down	45.205	51.5	22	9	0.508509	0.731219	0.474496	0.717542	0.419153	1.63499	1.17014	3.60209	1.35526	1.62768	0.460162	1.32003	0.047436	0.712288	0.219015	extracellular	K16142	HP; haptoglobin		GO:0000003 reproduction; GO:0000302 response to reactive oxygen species; GO:0001101 response to acid chemical; GO:0001666 response to hypoxia; GO:0001775 cell activation; GO:0001889 liver development; GO:0002237 response to molecule of bacterial origin; GO:0002252 immune effector process; GO:0002263 cell activation involved in immune response; GO:0002274 myeloid leukocyte activation; GO:0002275 m…	GO:0005576 extracellular region; GO:0005615 extracellular space; GO:0005622 intracellular; GO:0005623 cell; GO:0005737 cytoplasm; GO:0005783 endoplasmic reticulum; GO:0005794 Golgi apparatus; GO:0012505 endomembrane system; GO:0030139 endocytic vesicle; GO:0030141 secretory granule; GO:0031410 cytoplasmic vesicle; GO:0031838 haptoglobin-hemoglobin complex; GO:0031974 membrane-enclosed lumen; GO:0…	GO:0005488 binding; GO:0005515 protein binding; GO:0030492 hemoglobin binding; GO:0042802 identical protein binding; GO:0042803 protein homodimerization activity; GO:0046983 protein dimerization activity;	PF00089	Trypsin	E	KOG3627	Trypsin
P00734	Prothrombin OS=Homo sapiens OX=9606 GN=F2 PE=1 SV=2	F2	0.4093	0.000157522	Down	70.036	49	23	23	0.58222	0.890584	0.679485	0.535825	0.636807	1.68008	2.04544	1.85262	1.17056	1.37532	0.957463	0.710528	0.75137	0.58469	0.547011	extracellular	K01313	F2; coagulation factor II (thrombin) [EC:3.4.21.5]	map04072 Phospholipase D signaling pathway; map04080 Neuroactive ligand-receptor interaction; map04610 Complement and coagulation cascades; map04611 Platelet activation; map04810 Regulation of actin cytoskeleton; map05130 Pathogenic Escherichia coli infection; map05200 Pathways in cancer	GO:0001101 response to acid chemical; GO:0001558 regulation of cell growth; GO:0001775 cell activation; GO:0001817 regulation of cytokine production; GO:0001818 negative regulation of cytokine production; GO:0001906 cell killing; GO:0001909 leukocyte mediated cytotoxicity; GO:0001932 regulation of protein phosphorylation; GO:0001934 positive regulation of protein phosphorylation; GO:0002252 immun…	GO:0005576 extracellular region; GO:0005615 extracellular space; GO:0005622 intracellular; GO:0005623 cell; GO:0005737 cytoplasm; GO:0005783 endoplasmic reticulum; GO:0005788 endoplasmic reticulum lumen; GO:0005794 Golgi apparatus; GO:0005796 Golgi lumen; GO:0005886 plasma membrane; GO:0012505 endomembrane system; GO:0016020 membrane; GO:0031012 extracellular matrix; GO:0031974 membrane-enclosed …	GO:0001530 lipopolysaccharide binding; GO:0003824 catalytic activity; GO:0004175 endopeptidase activity; GO:0004252 serine-type endopeptidase activity; GO:0005102 receptor binding; GO:0005488 binding; GO:0005515 protein binding; GO:0005539 glycosaminoglycan binding; GO:0008047 enzyme activator activity; GO:0008083 growth factor activity; GO:0008201 heparin binding; GO:0008233 peptidase activity; …	PF00594; PF00051; PF09396; PF00089	Vitamin K-dependent carboxylation/gamma-carboxyglutamic (GLA) domain; Kringle domain; Thrombin light chain; Trypsin
O95848	Uridine diphosphate glucose pyrophosphatase NUDT14 OS=Homo sapiens OX=9606 GN=NUDT14 PE=1 SV=2	NUDT14	1.8436	0.0400924	Up	24.118	30.2	5	5	1.11699	0.791395	1.71628	1.39818	0.872472		0.751377	0.796175	0.315672	0.694885		1.33947		1.21835	0.988757	cytoplasm	K08077	NUDT14; UDP-sugar diphosphatase [EC:3.6.1.45]		GO:0006464 cellular protein modification process; GO:0006486 protein glycosylation; GO:0006487 protein N-linked glycosylation; GO:0006807 nitrogen compound metabolic process; GO:0008152 metabolic process; GO:0009058 biosynthetic process; GO:0009059 macromolecule biosynthetic process; GO:0009100 glycoprotein metabolic process; GO:0009101 glycoprotein biosynthetic process; GO:0009987 cellular proce…	GO:0005622 intracellular; GO:0005623 cell; GO:0005737 cytoplasm; GO:0005829 cytosol; GO:0044424 intracellular part; GO:0044444 cytoplasmic part; GO:0044464 cell part;	GO:0003824 catalytic activity; GO:0005488 binding; GO:0005515 protein binding; GO:0008768 UDP-sugar diphosphatase activity; GO:0016462 pyrophosphatase activity; GO:0016787 hydrolase activity; GO:0016817 hydrolase activity, acting on acid anhydrides; GO:0016818 hydrolase activity, acting on acid anhydrides, in phosphorus-containing anhydrides; GO:0042802 identical protein binding; GO:0047631 ADP-r…	PF00293	NUDIX domain	L	KOG4432	Uncharacterized NUDIX family hydrolase
O95425	Supervillin OS=Homo sapiens OX=9606 GN=SVIL PE=1 SV=2	SVIL	1.991	0.000814291	Up	247.74	17.1	27	27	1.11315	1.34284	1.5544	1.16136	1.0116	0.69251	0.715024	0.699906	0.396	0.602235	1.71408	1.03948	0.307346	1.26993	1.38015	nucleus	K10369	SVIL; supervillin		GO:0007275 multicellular organism development; GO:0007517 muscle organ development; GO:0007519 skeletal muscle tissue development; GO:0009888 tissue development; GO:0010564 regulation of cell cycle process; GO:0014706 striated muscle tissue development; GO:0032465 regulation of cytokinesis; GO:0032467 positive regulation of cytokinesis; GO:0032501 multicellular organismal process; GO:0032502 deve…	GO:0005622 intracellular; GO:0005623 cell; GO:0005634 nucleus; GO:0005737 cytoplasm; GO:0005829 cytosol; GO:0005856 cytoskeleton; GO:0005874 microtubule; GO:0005886 plasma membrane; GO:0015629 actin cytoskeleton; GO:0015630 microtubule cytoskeleton; GO:0016020 membrane; GO:0030016 myofibril; GO:0030496 midbody; GO:0032153 cell division site; GO:0032154 cleavage furrow; GO:0032155 cell division si…	GO:0003779 actin binding; GO:0005488 binding; GO:0005515 protein binding; GO:0008092 cytoskeletal protein binding; GO:0044877 macromolecular complex binding; GO:0051015 actin filament binding;	PF00626; PF02209	Gelsolin repeat; Villin headpiece domain	Z	KOG0445	Actin regulatory protein supervillin (gelsolin/villin family)
O95178	NADH dehydrogenase [ubiquinone] 1 beta subcomplex subunit 2, mitochondrial OS=Homo sapiens OX=9606 GN=NDUFB2 PE=1 SV=1	NDUFB2	0.5208	0.0298118	Down	12.058	17.1	2	2				0.696117	0.779511				1.27589	1.55746				0.76038	0.930642	mitochondria	K03958	NDUFB2; NADH dehydrogenase (ubiquinone) 1 beta subcomplex subunit 2	map00190 Oxidative phosphorylation; map01100 Metabolic pathways; map04714 Thermogenesis; map04723 Retrograde endocannabinoid signaling; map04932 Non-alcoholic fatty liver disease (NAFLD); map05010 Alzheimer disease; map05012 Parkinson disease; map05016 Huntington disease	GO:0006091 generation of precursor metabolites and energy; GO:0006119 oxidative phosphorylation; GO:0006120 mitochondrial electron transport, NADH to ubiquinone; GO:0006139 nucleobase-containing compound metabolic process; GO:0006163 purine nucleotide metabolic process; GO:0006725 cellular aromatic compound metabolic process; GO:0006753 nucleoside phosphate metabolic process; GO:0006793 phosphoru…	GO:0005622 intracellular; GO:0005623 cell; GO:0005737 cytoplasm; GO:0005739 mitochondrion; GO:0005740 mitochondrial envelope; GO:0005743 mitochondrial inner membrane; GO:0005746 mitochondrial respiratory chain; GO:0005747 mitochondrial respiratory chain complex I; GO:0016020 membrane; GO:0019866 organelle inner membrane; GO:0030964 NADH dehydrogenase complex; GO:0031090 organelle membrane; GO:003…	GO:0003824 catalytic activity; GO:0003954 NADH dehydrogenase activity; GO:0008137 NADH dehydrogenase (ubiquinone) activity; GO:0016491 oxidoreductase activity; GO:0016651 oxidoreductase activity, acting on NAD(P)H; GO:0016655 oxidoreductase activity, acting on NAD(P)H, quinone or similar compound as acceptor; GO:0050136 NADH dehydrogenase (quinone) activity;
O95139	NADH dehydrogenase [ubiquinone] 1 beta subcomplex subunit 6 OS=Homo sapiens OX=9606 GN=NDUFB6 PE=1 SV=3	NDUFB6	0.5349	0.0311801	Down	15.489	35.9	5	5	1.05412	0.749558	0.315336	1.03009	0.867456		1.83557	1.33274	1.36483	1.47372	0.994584	0.368117	1.09211	0.626425	0.895343	cytoplasm	K03962	NDUFB6; NADH dehydrogenase (ubiquinone) 1 beta subcomplex subunit 6	map00190 Oxidative phosphorylation; map04714 Thermogenesis; map04723 Retrograde endocannabinoid signaling; map04932 Non-alcoholic fatty liver disease (NAFLD); map05010 Alzheimer disease; map05012 Parkinson disease; map05016 Huntington disease	GO:0006091 generation of precursor metabolites and energy; GO:0006119 oxidative phosphorylation; GO:0006120 mitochondrial electron transport, NADH to ubiquinone; GO:0006139 nucleobase-containing compound metabolic process; GO:0006163 purine nucleotide metabolic process; GO:0006725 cellular aromatic compound metabolic process; GO:0006753 nucleoside phosphate metabolic process; GO:0006793 phosphoru…	GO:0005622 intracellular; GO:0005623 cell; GO:0005634 nucleus; GO:0005654 nucleoplasm; GO:0005737 cytoplasm; GO:0005739 mitochondrion; GO:0005740 mitochondrial envelope; GO:0005743 mitochondrial inner membrane; GO:0005746 mitochondrial respiratory chain; GO:0005747 mitochondrial respiratory chain complex I; GO:0016020 membrane; GO:0019866 organelle inner membrane; GO:0030964 NADH dehydrogenase co…	GO:0003824 catalytic activity; GO:0003954 NADH dehydrogenase activity; GO:0008137 NADH dehydrogenase (ubiquinone) activity; GO:0016491 oxidoreductase activity; GO:0016651 oxidoreductase activity, acting on NAD(P)H; GO:0016655 oxidoreductase activity, acting on NAD(P)H, quinone or similar compound as acceptor; GO:0050136 NADH dehydrogenase (quinone) activity;			C	KOG4633	NADH:ubiquinone oxidoreductase, NDUFB6/B17 subunit
O94875	Sorbin and SH3 domain-containing protein 2 OS=Homo sapiens OX=9606 GN=SORBS2 PE=1 SV=3	SORBS2	1.8387	0.00463959	Up	124.11	22.5	20	19	1.72572	1.23704	1.30808	0.884925	0.87893	0.519394	0.864588	0.647966	0.629209	0.620958	1.06248	0.863903	1.50741	0.999154	1.25024	nucleus	K23708			GO:0003008 system process; GO:0003012 muscle system process; GO:0003298 physiological muscle hypertrophy; GO:0003300 cardiac muscle hypertrophy; GO:0003301 physiological cardiac muscle hypertrophy; GO:0006996 organelle organization; GO:0007010 cytoskeleton organization; GO:0007275 multicellular organism development; GO:0007507 heart development; GO:0009888 tissue development; GO:0009987 cellular …	GO:0005622 intracellular; GO:0005623 cell; GO:0005634 nucleus; GO:0005654 nucleoplasm; GO:0005737 cytoplasm; GO:0005856 cytoskeleton; GO:0015629 actin cytoskeleton; GO:0030016 myofibril; GO:0030017 sarcomere; GO:0030018 Z disc; GO:0031674 I band; GO:0031974 membrane-enclosed lumen; GO:0031981 nuclear lumen; GO:0043226 organelle; GO:0043227 membrane-bounded organelle; GO:0043228 non-membrane-bound…	GO:0005198 structural molecule activity; GO:0005200 structural constituent of cytoskeleton; GO:0005488 binding; GO:0005515 protein binding; GO:0008092 cytoskeletal protein binding; GO:0008093 cytoskeletal adaptor activity; GO:0008307 structural constituent of muscle; GO:0030674 protein binding, bridging; GO:0060090 binding, bridging;	PF00018	SH3 domain	Z	KOG4225	Sorbin and SH3 domain-containing protein
O75937	DnaJ homolog subfamily C member 8 OS=Homo sapiens OX=9606 GN=DNAJC8 PE=1 SV=2	DNAJC8	0.6471	0.0128644	Down	29.841	23.7	6	6	0.702026	0.827323	0.706303	0.939285	0.809837	1.86756	1.03187	1.18648	0.959476	1.11283	0.793671	1.26989	0.974383	0.858395	0.960671	nucleus	K09528	DNAJC8; DnaJ homolog subfamily C member 8					PF00226	DnaJ domain	O	KOG1150	Predicted molecular chaperone (DnaJ superfamily)
O75923	Dysferlin OS=Homo sapiens OX=9606 GN=DYSF PE=1 SV=1	DYSF	3.2955	0.000431567	Up	237.29	29.2	44	44	0.808351	1.40669	1.70142	0.88732	1.70839	0.278778	0.598426	0.328741	0.36829	0.401833	1.43416	1.46125	0.673796	1.08042	1.86213	cytoplasm	K18261	DYSF; dysferlin		GO:0003008 system process; GO:0003012 muscle system process; GO:0006810 transport; GO:0006906 vesicle fusion; GO:0006936 muscle contraction; GO:0006996 organelle organization; GO:0009987 cellular process; GO:0016043 cellular component organization; GO:0016050 vesicle organization; GO:0016192 vesicle-mediated transport; GO:0032501 multicellular organismal process; GO:0048284 organelle fusion; GO:0…	GO:0005622 intracellular; GO:0005623 cell; GO:0005737 cytoplasm; GO:0005768 endosome; GO:0005769 early endosome; GO:0005770 late endosome; GO:0005815 microtubule organizing center; GO:0005856 cytoskeleton; GO:0005886 plasma membrane; GO:0012505 endomembrane system; GO:0012506 vesicle membrane; GO:0015630 microtubule cytoskeleton; GO:0016020 membrane; GO:0030139 endocytic vesicle; GO:0030315 T-tub…	GO:0005488 binding; GO:0005509 calcium ion binding; GO:0005543 phospholipid binding; GO:0005544 calcium-dependent phospholipid binding; GO:0008289 lipid binding; GO:0043167 ion binding; GO:0043168 anion binding; GO:0043169 cation binding; GO:0046872 metal ion binding;	PF00168; PF08151; PF08165; PF08150	C2 domain; FerI (NUC094) domain; FerA (NUC095) domain; FerB (NUC096) domain	M	KOG1326	Membrane-associated protein FER-1 and related ferlins, contain multiple C2 domains
O75487	Glypican-4 OS=Homo sapiens OX=9606 GN=GPC4 PE=1 SV=4	GPC4	1.8257	0.000414524	Up	62.411	33.5	12	11	1.1864	1.28317	1.36942	1.23126	0.98445	0.811863	0.595422	0.798698	0.597283	0.513169	1.25774	1.12965	1.02599	1.16158	1.05391	extracellular	K08110	GPC4; glypican 4	map04310 Wnt signaling pathway	GO:0001523 retinoid metabolic process; GO:0006022 aminoglycan metabolic process; GO:0006023 aminoglycan biosynthetic process; GO:0006024 glycosaminoglycan biosynthetic process; GO:0006026 aminoglycan catabolic process; GO:0006027 glycosaminoglycan catabolic process; GO:0006629 lipid metabolic process; GO:0006720 isoprenoid metabolic process; GO:0006721 terpenoid metabolic process; GO:0006807 nitr…	GO:0000323 lytic vacuole; GO:0005622 intracellular; GO:0005623 cell; GO:0005737 cytoplasm; GO:0005764 lysosome; GO:0005773 vacuole; GO:0005775 vacuolar lumen; GO:0005794 Golgi apparatus; GO:0005796 Golgi lumen; GO:0005886 plasma membrane; GO:0009897 external side of plasma membrane; GO:0009986 cell surface; GO:0012505 endomembrane system; GO:0016020 membrane; GO:0031974 membrane-enclosed lumen; G…	GO:0015026 coreceptor activity; GO:0038023 signaling receptor activity; GO:0060089 molecular transducer activity; GO:0071936 coreceptor activity involved in Wnt signaling pathway; GO:1904929 coreceptor activity involved in Wnt signaling pathway, planar cell polarity pathway;			T	KOG3821	Heparin sulfate cell surface proteoglycan
O60504	Vinexin OS=Homo sapiens OX=9606 GN=SORBS3 PE=1 SV=2	SORBS3	2.0986	0.000375113	Up	75.34	30.6	16	16	1.24685	1.49853	1.56389	0.957032	1.10771	0.773688	0.51272	0.526385	0.700752	0.523781	0.925132	1.46322	0.733533	0.749523	1.71725	nucleus	K23709			GO:0000122 negative regulation of transcription from RNA polymerase II promoter; GO:0001932 regulation of protein phosphorylation; GO:0001934 positive regulation of protein phosphorylation; GO:0003008 system process; GO:0003012 muscle system process; GO:0006355 regulation of transcription, DNA-templated; GO:0006357 regulation of transcription from RNA polymerase II promoter; GO:0006936 muscle con…	GO:0005622 intracellular; GO:0005623 cell; GO:0005634 nucleus; GO:0005737 cytoplasm; GO:0005829 cytosol; GO:0005856 cytoskeleton; GO:0005912 adherens junction; GO:0005924 cell-substrate adherens junction; GO:0005925 focal adhesion; GO:0030054 cell junction; GO:0030055 cell-substrate junction; GO:0043226 organelle; GO:0043227 membrane-bounded organelle; GO:0043228 non-membrane-bounded organelle; G…	GO:0005198 structural molecule activity; GO:0005200 structural constituent of cytoskeleton; GO:0005488 binding; GO:0005515 protein binding; GO:0008092 cytoskeletal protein binding; GO:0008134 transcription factor binding; GO:0017166 vinculin binding;	PF00018	SH3 domain	Z	KOG4225	Sorbin and SH3 domain-containing protein
O43493	Trans-Golgi network integral membrane protein 2 OS=Homo sapiens OX=9606 GN=TGOLN2 PE=1 SV=4	TGOLN2	0.5584	0.0400174	Down	45.879	11.4	4	4	0.440904	1.06509		0.595686	0.784983	1.39733	1.90973	1.29471	1.08026	0.780311		1.13676	1.26929	0.606942	0.638011	extracellular				GO:0006464 cellular protein modification process; GO:0006807 nitrogen compound metabolic process; GO:0006810 transport; GO:0006892 post-Golgi vesicle-mediated transport; GO:0006895 Golgi to endosome transport; GO:0008152 metabolic process; GO:0009987 cellular process; GO:0016043 cellular component organization; GO:0016192 vesicle-mediated transport; GO:0016482 cytosolic transport; GO:0019538 prot…	GO:0000139 Golgi membrane; GO:0005622 intracellular; GO:0005623 cell; GO:0005634 nucleus; GO:0005654 nucleoplasm; GO:0005737 cytoplasm; GO:0005768 endosome; GO:0005783 endoplasmic reticulum; GO:0005788 endoplasmic reticulum lumen; GO:0005794 Golgi apparatus; GO:0005798 Golgi-associated vesicle; GO:0005802 trans-Golgi network; GO:0005886 plasma membrane; GO:0012505 endomembrane system; GO:0012506 …
O43310	CBP80/20-dependent translation initiation factor OS=Homo sapiens OX=9606 GN=CTIF PE=1 SV=1	CTIF	1.8432	0.034397	Up	67.586	15.6	8	8	1.63468	1.72583	0.883224	1.14977	0.708362		0.812768	0.612367	0.489793	0.733458	1.46789	0.745158	1.11199	1.11091	0.813793	nucleus				GO:0000184 nuclear-transcribed mRNA catabolic process, nonsense-mediated decay; GO:0000956 nuclear-transcribed mRNA catabolic process; GO:0006139 nucleobase-containing compound metabolic process; GO:0006401 RNA catabolic process; GO:0006402 mRNA catabolic process; GO:0006417 regulation of translation; GO:0006446 regulation of translational initiation; GO:0006725 cellular aromatic compound metabol…	GO:0005622 intracellular; GO:0005623 cell; GO:0005737 cytoplasm; GO:0005829 cytosol; GO:0044424 intracellular part; GO:0044444 cytoplasmic part; GO:0044464 cell part; GO:0048471 perinuclear region of cytoplasm;				J	KOG3942	MIF4G domain-containing protein
O43294	Transforming growth factor beta-1-induced transcript 1 protein OS=Homo sapiens OX=9606 GN=TGFB1I1 PE=1 SV=2	TGFB1I1	2.6611	0.000135489	Up	49.814	41.9	12	11	1.33089	1.80442	1.57103	0.946713	0.995383	0.595011	0.50011	0.511449	0.488547	0.403217	1.33203	1.06519	0.714683	1.06728	1.67406	nucleus				GO:0002009 morphogenesis of an epithelium; GO:0006139 nucleobase-containing compound metabolic process; GO:0006351 transcription, DNA-templated; GO:0006355 regulation of transcription, DNA-templated; GO:0006366 transcription from RNA polymerase II promoter; GO:0006508 proteolysis; GO:0006511 ubiquitin-dependent protein catabolic process; GO:0006725 cellular aromatic compound metabolic process; GO…	GO:0005622 intracellular; GO:0005623 cell; GO:0005634 nucleus; GO:0005856 cytoskeleton; GO:0005912 adherens junction; GO:0005924 cell-substrate adherens junction; GO:0005925 focal adhesion; GO:0016363 nuclear matrix; GO:0030054 cell junction; GO:0030055 cell-substrate junction; GO:0031974 membrane-enclosed lumen; GO:0031981 nuclear lumen; GO:0034399 nuclear periphery; GO:0043226 organelle; GO:004…	GO:0003712 transcription cofactor activity; GO:0003713 transcription coactivator activity; GO:0005102 receptor binding; GO:0005488 binding; GO:0005515 protein binding; GO:0008134 transcription factor binding; GO:0035257 nuclear hormone receptor binding; GO:0035258 steroid hormone receptor binding; GO:0046332 SMAD binding; GO:0048495 Roundabout binding; GO:0050681 androgen receptor binding; GO:005…	PF00412	LIM domain	K	KOG1703	Adaptor protein Enigma and related PDZ-LIM proteins
O15440	Multidrug resistance-associated protein 5 OS=Homo sapiens OX=9606 GN=ABCC5 PE=1 SV=2	ABCC5	2.6998	0.02261	Up	160.66	6.5	8	8	1.02614	0.770553	0.627692	1.55131	1.29404				0.315505	0.465252			1.23122	2.24905	0.469237	plasma membrane	K05668	ABCC5; ATP-binding cassette, subfamily C (CFTR/MRP), member 5	map01523 Antifolate resistance; map02010 ABC transporters	GO:0002237 response to molecule of bacterial origin; GO:0006022 aminoglycan metabolic process; GO:0006023 aminoglycan biosynthetic process; GO:0006024 glycosaminoglycan biosynthetic process; GO:0006082 organic acid metabolic process; GO:0006807 nitrogen compound metabolic process; GO:0006810 transport; GO:0006811 ion transport; GO:0006820 anion transport; GO:0008152 metabolic process; GO:0009058 …	GO:0005622 intracellular; GO:0005623 cell; GO:0005737 cytoplasm; GO:0005886 plasma membrane; GO:0005887 integral component of plasma membrane; GO:0016020 membrane; GO:0016021 integral component of membrane; GO:0031224 intrinsic component of membrane; GO:0031226 intrinsic component of plasma membrane; GO:0044424 intracellular part; GO:0044425 membrane part; GO:0044444 cytoplasmic part; GO:0044459 …	GO:0000166 nucleotide binding; GO:0003824 catalytic activity; GO:0005215 transporter activity; GO:0005488 binding; GO:0005524 ATP binding; GO:0008144 drug binding; GO:0008509 anion transmembrane transporter activity; GO:0008514 organic anion transmembrane transporter activity; GO:0015075 ion transmembrane transporter activity; GO:0015103 inorganic anion transmembrane transporter activity; GO:0015…	PF00005	ABC transporter	Q	KOG0054	Multidrug resistance-associated protein/mitoxantrone resistance protein, ABC superfamily
O15439	Multidrug resistance-associated protein 4 OS=Homo sapiens OX=9606 GN=ABCC4 PE=1 SV=3	ABCC4	1.5473	0.00274036	Up	149.52	6.6	7	7	1.1062	1.26276	1.43252	0.929617	1.13456	0.796875	0.828507		0.642082	0.765323	1.3533	1.04466	0.72024	0.957841	1.02551	plasma membrane	K05673	ABCC4; ATP-binding cassette, subfamily C (CFTR/MRP), member 4	map01523 Antifolate resistance; map02010 ABC transporters; map04024 cAMP signaling pathway; map04976 Bile secretion	GO:0002576 platelet degranulation; GO:0006810 transport; GO:0006811 ion transport; GO:0006820 anion transport; GO:0006869 lipid transport; GO:0006887 exocytosis; GO:0006996 organelle organization; GO:0008152 metabolic process; GO:0009987 cellular process; GO:0010876 lipid localization; GO:0015698 inorganic anion transport; GO:0015711 organic anion transport; GO:0015718 monocarboxylic acid transpo…	GO:0005622 intracellular; GO:0005623 cell; GO:0005737 cytoplasm; GO:0005886 plasma membrane; GO:0005887 integral component of plasma membrane; GO:0012505 endomembrane system; GO:0012506 vesicle membrane; GO:0016020 membrane; GO:0016021 integral component of membrane; GO:0016323 basolateral plasma membrane; GO:0030141 secretory granule; GO:0030659 cytoplasmic vesicle membrane; GO:0030667 secretory…	GO:0003824 catalytic activity; GO:0005215 transporter activity; GO:0008509 anion transmembrane transporter activity; GO:0015075 ion transmembrane transporter activity; GO:0015103 inorganic anion transmembrane transporter activity; GO:0015318 inorganic solute uptake transmembrane transporter activity; GO:0015399 primary active transmembrane transporter activity; GO:0015405 P-P-bond-hydrolysis-driv…	PF00005	ABC transporter	Q	KOG0054	Multidrug resistance-associated protein/mitoxantrone resistance protein, ABC superfamily
O15264	Mitogen-activated protein kinase 13 OS=Homo sapiens OX=9606 GN=MAPK13 PE=1 SV=1	MAPK13	0.6285	0.0493576	Down	42.089	26.6	9	9	1.08071			0.823968	0.752356				1.31913	1.49944				0.975374	0.549025	cytoplasm	K04441	P38; p38 MAP kinase [EC:2.7.11.24]	map01522 Endocrine resistance; map04010 MAPK signaling pathway; map04013 MAPK signaling pathway - fly; map04015 Rap1 signaling pathway; map04068 FoxO signaling pathway; map04071 Sphingolipid signaling pathway; map04114 Oocyte meiosis; map04212 Longevity regulating pathway - worm; map04218 Cellular senescence; map04261 Adrenergic signaling in cardiomyocytes; map04361 Axon regeneration; map04370 VE…	GO:0000165 MAPK cascade; GO:0000302 response to reactive oxygen species; GO:0001817 regulation of cytokine production; GO:0001819 positive regulation of cytokine production; GO:0006464 cellular protein modification process; GO:0006468 protein phosphorylation; GO:0006793 phosphorus metabolic process; GO:0006796 phosphate-containing compound metabolic process; GO:0006807 nitrogen compound metabolic…	GO:0005622 intracellular; GO:0005623 cell; GO:0005634 nucleus; GO:0005654 nucleoplasm; GO:0005737 cytoplasm; GO:0005829 cytosol; GO:0031974 membrane-enclosed lumen; GO:0031981 nuclear lumen; GO:0043226 organelle; GO:0043227 membrane-bounded organelle; GO:0043229 intracellular organelle; GO:0043231 intracellular membrane-bounded organelle; GO:0043233 organelle lumen; GO:0044422 organelle part; GO:…	GO:0000166 nucleotide binding; GO:0003824 catalytic activity; GO:0004672 protein kinase activity; GO:0004674 protein serine/threonine kinase activity; GO:0004707 MAP kinase activity; GO:0005488 binding; GO:0005524 ATP binding; GO:0008144 drug binding; GO:0016301 kinase activity; GO:0016740 transferase activity; GO:0016772 transferase activity, transferring phosphorus-containing groups; GO:0016773…	PF00069	Protein kinase domain	T	KOG0660	Mitogen-activated protein kinase
O15061	Synemin OS=Homo sapiens OX=9606 GN=SYNM PE=1 SV=2	SYNM	1.8605	0.0223114	Up	172.77	30	33	33	1.7342	1.38025	1.57879	1.05458	0.688004	0.905871	0.671283	0.889527	0.53242	0.460125	1.23474	0.468757	0.744832	1.27136	1.38527	nucleus	K10376	DMN; desmuslin		GO:0003008 system process; GO:0003009 skeletal muscle contraction; GO:0003010 voluntary skeletal muscle contraction; GO:0003012 muscle system process; GO:0006936 muscle contraction; GO:0006941 striated muscle contraction; GO:0006996 organelle organization; GO:0007010 cytoskeleton organization; GO:0009987 cellular process; GO:0014721 twitch skeletal muscle contraction; GO:0016043 cellular componen…	GO:0005622 intracellular; GO:0005623 cell; GO:0005737 cytoplasm; GO:0005856 cytoskeleton; GO:0005882 intermediate filament; GO:0005886 plasma membrane; GO:0005912 adherens junction; GO:0016020 membrane; GO:0030016 myofibril; GO:0030017 sarcomere; GO:0030018 Z disc; GO:0030054 cell junction; GO:0031674 I band; GO:0042383 sarcolemma; GO:0043034 costamere; GO:0043226 organelle; GO:0043228 non-membra…	GO:0005198 structural molecule activity; GO:0005200 structural constituent of cytoskeleton; GO:0005488 binding; GO:0005515 protein binding; GO:0008092 cytoskeletal protein binding; GO:0008307 structural constituent of muscle; GO:0017166 vinculin binding; GO:0019215 intermediate filament binding; GO:0030674 protein binding, bridging; GO:0044877 macromolecular complex binding; GO:0060090 binding, b…
O14795	Protein unc-13 homolog B OS=Homo sapiens OX=9606 GN=UNC13B PE=1 SV=2	UNC13B	1.6379	0.00396579	Up	180.68	7.4	10	10	1.47817	1.49175	1.02702	1.2525	1.25524		0.796606		0.902431	0.683724	0.629325	0.634105	0.799842	1.52308	0.52621	nucleus	K15293	UNC13A_B_C, MUNC13; protein unc-13 A/B/C	map04721 Synaptic vesicle cycle	GO:0001505 regulation of neurotransmitter levels; GO:0001678 cellular glucose homeostasis; GO:0001956 positive regulation of neurotransmitter secretion; GO:0002791 regulation of peptide secretion; GO:0002793 positive regulation of peptide secretion; GO:0006810 transport; GO:0006836 neurotransmitter transport; GO:0006887 exocytosis; GO:0007154 cell communication; GO:0007267 cell-cell signaling; GO…	GO:0005622 intracellular; GO:0005623 cell; GO:0005737 cytoplasm; GO:0005794 Golgi apparatus; GO:0005829 cytosol; GO:0005886 plasma membrane; GO:0012505 endomembrane system; GO:0016020 membrane; GO:0030424 axon; GO:0033267 axon part; GO:0042995 cell projection; GO:0043005 neuron projection; GO:0043195 terminal bouton; GO:0043226 organelle; GO:0043227 membrane-bounded organelle; GO:0043229 intracel…	GO:0005488 binding; GO:0005515 protein binding; GO:0005516 calmodulin binding; GO:0008289 lipid binding; GO:0017016 Ras GTPase binding; GO:0017137 Rab GTPase binding; GO:0019899 enzyme binding; GO:0019992 diacylglycerol binding; GO:0030742 GTP-dependent protein binding; GO:0031267 small GTPase binding; GO:0051020 GTPase binding;	PF00168; PF00130; PF06292; PF10540	C2 domain; Phorbol esters/diacylglycerol binding domain (C1 domain); Domain of Unknown Function (DUF1041); Munc13 (mammalian uncoordinated) homology domain	TU	KOG1011	Neurotransmitter release regulator, UNC-13
O14786	Neuropilin-1 OS=Homo sapiens OX=9606 GN=NRP1 PE=1 SV=3	NRP1	1.8383	0.0273705	Up	103.13	16.6	10	10	0.947878	0.957979	1.57253	0.712626	1.73876	0.926248	0.770883	0.425851	0.610872	0.491911	1.4878	0.797322	0.699158	1.12341	1.73678	endoplasmic reticulum	K06724	NRP1, CD304; neuropilin 1	map04360 Axon guidance; map05166 Human T-cell leukemia virus 1 infection	GO:0000902 cell morphogenesis; GO:0000904 cell morphogenesis involved in differentiation; GO:0001525 angiogenesis; GO:0001558 regulation of cell growth; GO:0001568 blood vessel development; GO:0001569 branching involved in blood vessel morphogenesis; GO:0001570 vasculogenesis; GO:0001654 eye development; GO:0001655 urogenital system development; GO:0001667 ameboidal-type cell migration; GO:000170…	GO:0002116 semaphorin receptor complex; GO:0005576 extracellular region; GO:0005622 intracellular; GO:0005623 cell; GO:0005737 cytoplasm; GO:0005768 endosome; GO:0005769 early endosome; GO:0005829 cytosol; GO:0005856 cytoskeleton; GO:0005882 intermediate filament; GO:0005883 neurofilament; GO:0005886 plasma membrane; GO:0005912 adherens junction; GO:0005924 cell-substrate adherens junction; GO:00…	GO:0003824 catalytic activity; GO:0004672 protein kinase activity; GO:0004713 protein tyrosine kinase activity; GO:0004714 transmembrane receptor protein tyrosine kinase activity; GO:0004888 transmembrane signaling receptor activity; GO:0005021 vascular endothelial growth factor-activated receptor activity; GO:0005096 GTPase activator activity; GO:0005488 binding; GO:0005515 protein binding; GO:0…	PF00431; PF00754; PF00629	CUB domain; F5/8 type C domain; MAM domain
L0R6Q1	SLC35A4 upstream open reading frame protein OS=Homo sapiens OX=9606 GN=SLC35A4 PE=3 SV=1	SLC35A4	1.623	0.039176	Up	11.133	54.4	5	5	0.991921	0.716134	0.761405	1.30703	1.63093	0.823528	0.59625	0.822669	0.524973	0.56427	0.668418	0.812425	1.15648	1.57251	2.05105	cytoplasm	K15273	SLC35A4; solute carrier family 35 (probable UDP-sugar transporter), member A4
A6NDB9	Paralemmin-3 OS=Homo sapiens OX=9606 GN=PALM3 PE=1 SV=2	PALM3	1.6089	0.0222438	Up	71.695	45.2	25	25	1.49789	1.4493	0.911888	1.09535	0.8409	0.539339	1.10624	0.686527	0.600982	0.668897	1.4228	0.842372	1.2521	1.11979	0.965629	nucleus				GO:0001959 regulation of cytokine-mediated signaling pathway; GO:0001960 negative regulation of cytokine-mediated signaling pathway; GO:0002237 response to molecule of bacterial origin; GO:0007154 cell communication; GO:0007165 signal transduction; GO:0007166 cell surface receptor signaling pathway; GO:0008063 Toll signaling pathway; GO:0009605 response to external stimulus; GO:0009607 response t…
A0A075B6K4	Immunoglobulin lambda variable 3-10 OS=Homo sapiens OX=9606 GN=IGLV3-10 PE=3 SV=2	IGLV3-10	0.0432	0.0323743	Down	12.441	34.8	4	1				0.055664	0.136256	0.581437	3.55657	2.51947			0.061191			0.089417		extracellular							PF07686	Immunoglobulin V-set domain

## Sheet: IntervsPh
Protein accession	Protein description	Gene name	Inter/Ph Ratio	Inter/Ph P value	Regulated Type	MW [kDa]	Coverage [%]	Peptides	Unique peptides	Inter1	Inter2	Inter3	Inter4	Inter5	Nor1	Nor2	Nor3	Nor4	Nor5	Ph1	Ph2	Ph3	Ph4	Ph5	Subcellular localization	KEGG KO No.	KEGG Gene	KEGG pathway	Biological Process	Cellular Component	Molecular Function	Pfam ID	Domain description	KOG category	KOG NO.	KOG description
O14795	Protein unc-13 homolog B OS=Homo sapiens OX=9606 GN=UNC13B PE=1 SV=2	UNC13B	1.5817	0.0287062	Up	180.68	7.4	10	10	1.47817	1.49175	1.02702	1.2525	1.25524		0.796606		0.902431	0.683724	0.629325	0.634105	0.799842	1.52308	0.52621	nucleus	K15293	UNC13A_B_C, MUNC13; protein unc-13 A/B/C	map04721 Synaptic vesicle cycle	GO:0001505 regulation of neurotransmitter levels; GO:0001678 cellular glucose homeostasis; GO:0001956 positive regulation of neurotransmitter secretion; GO:0002791 regulation of peptide secretion; GO:0002793 positive regulation of peptide secretion; GO:0006810 transport; GO:0006836 neurotransmitter transport; GO:0006887 exocytosis; GO:0007154 cell communication; GO:0007267 cell-cell signaling; GO…	GO:0005622 intracellular; GO:0005623 cell; GO:0005737 cytoplasm; GO:0005794 Golgi apparatus; GO:0005829 cytosol; GO:0005886 plasma membrane; GO:0012505 endomembrane system; GO:0016020 membrane; GO:0030424 axon; GO:0033267 axon part; GO:0042995 cell projection; GO:0043005 neuron projection; GO:0043195 terminal bouton; GO:0043226 organelle; GO:0043227 membrane-bounded organelle; GO:0043229 intracel…	GO:0005488 binding; GO:0005515 protein binding; GO:0005516 calmodulin binding; GO:0008289 lipid binding; GO:0017016 Ras GTPase binding; GO:0017137 Rab GTPase binding; GO:0019899 enzyme binding; GO:0019992 diacylglycerol binding; GO:0030742 GTP-dependent protein binding; GO:0031267 small GTPase binding; GO:0051020 GTPase binding;	PF00168; PF00130; PF06292; PF10540	C2 domain; Phorbol esters/diacylglycerol binding domain (C1 domain); Domain of Unknown Function (DUF1041); Munc13 (mammalian uncoordinated) homology domain	TU	KOG1011	Neurotransmitter release regulator, UNC-13
O75376	Nuclear receptor corepressor 1 OS=Homo sapiens OX=9606 GN=NCOR1 PE=1 SV=2	NCOR1	0.6068	0.0356542	Down	270.21	2	4	4	0.698786		0.920213	0.846617	0.787605	1.21655		1.09011	0.872252	0.887362				1.06432	1.61618	nucleus	K04650	NCOR1, N-CoR; nuclear receptor co-repressor 1	map01522 Endocrine resistance; map04919 Thyroid hormone signaling pathway; map05202 Transcriptional misregulation in cancer	GO:0000122 negative regulation of transcription from RNA polymerase II promoter; GO:0000226 microtubule cytoskeleton organization; GO:0001775 cell activation; GO:0001932 regulation of protein phosphorylation; GO:0001933 negative regulation of protein phosphorylation; GO:0002155 regulation of thyroid hormone mediated signaling pathway; GO:0002262 myeloid cell homeostasis; GO:0002361 CD4-positive, …	GO:0000118 histone deacetylase complex; GO:0000228 nuclear chromosome; GO:0000785 chromatin; GO:0000790 nuclear chromatin; GO:0005622 intracellular; GO:0005623 cell; GO:0005634 nucleus; GO:0005654 nucleoplasm; GO:0005667 transcription factor complex; GO:0005694 chromosome; GO:0005737 cytoplasm; GO:0005819 spindle; GO:0005829 cytosol; GO:0005856 cytoskeleton; GO:0005874 microtubule; GO:0005876 spi…	GO:0000981 RNA polymerase II transcription factor activity, sequence-specific DNA binding; GO:0001012 RNA polymerase II regulatory region DNA binding; GO:0001067 regulatory region nucleic acid binding; GO:0001085 RNA polymerase II transcription factor binding; GO:0001102 RNA polymerase II activating transcription factor binding; GO:0003676 nucleic acid binding; GO:0003677 DNA binding; GO:0003682 …	PF00249	Myb-like DNA-binding domain	K	KOG1878	Nuclear receptor coregulator SMRT/SMRTER, contains Myb-like domains
O95183	Vesicle-associated membrane protein 5 OS=Homo sapiens OX=9606 GN=VAMP5 PE=1 SV=1	VAMP5	1.5979	0.0164379	Up	12.805	22.4	2	2	1.19183	1.26745	1.22343		0.93834	1.43337	0.662762	1.30949		0.804332			0.575348	0.694893	0.898757	cytoplasm	K08514	VAMP5; vesicle-associated membrane protein 5	map04130 SNARE interactions in vesicular transport	GO:0006810 transport; GO:0006887 exocytosis; GO:0006892 post-Golgi vesicle-mediated transport; GO:0006893 Golgi to plasma membrane transport; GO:0006906 vesicle fusion; GO:0006914 autophagy; GO:0006996 organelle organization; GO:0007275 multicellular organism development; GO:0007517 muscle organ development; GO:0007519 skeletal muscle tissue development; GO:0008104 protein localization; GO:000815…	GO:0000323 lytic vacuole; GO:0005622 intracellular; GO:0005623 cell; GO:0005737 cytoplasm; GO:0005764 lysosome; GO:0005765 lysosomal membrane; GO:0005768 endosome; GO:0005770 late endosome; GO:0005773 vacuole; GO:0005774 vacuolar membrane; GO:0005794 Golgi apparatus; GO:0005802 trans-Golgi network; GO:0005886 plasma membrane; GO:0005887 integral component of plasma membrane; GO:0005911 cell-cell …	GO:0000149 SNARE binding; GO:0005484 SNAP receptor activity; GO:0005488 binding; GO:0005515 protein binding;			U	KOG0860	Synaptobrevin/VAMP-like protein
P01282	VIP peptides OS=Homo sapiens OX=9606 GN=VIP PE=1 SV=1	VIP	0.4102	0.0247011	Down	19.168	28.2	4	4	0.60428	0.426476			0.589959	0.910402	1.14884	1.2657		1.10309	1.47977	0.819511	1.65198			extracellular	K05264	VIP; vasoactive intestinal peptide	map04024 cAMP signaling pathway; map04080 Neuroactive ligand-receptor interaction	GO:0001878 response to yeast; GO:0001936 regulation of endothelial cell proliferation; GO:0001938 positive regulation of endothelial cell proliferation; GO:0002376 immune system process; GO:0002790 peptide secretion; GO:0003008 system process; GO:0003013 circulatory system process; GO:0003018 vascular process in circulatory system; GO:0006810 transport; GO:0006950 response to stress; GO:0006952 d…	GO:0005576 extracellular region; GO:0005623 cell; GO:0036477 somatodendritic compartment; GO:0043025 neuronal cell body; GO:0044297 cell body; GO:0044464 cell part; GO:0097458 neuron part;	GO:0005102 receptor binding; GO:0005179 hormone activity; GO:0005184 neuropeptide hormone activity; GO:0005488 binding; GO:0005515 protein binding; GO:0030545 receptor regulator activity; GO:0048018 receptor agonist activity; GO:0098772 molecular function regulator;
P13640	Metallothionein-1G OS=Homo sapiens OX=9606 GN=MT1G PE=1 SV=2	MT1G	0.0986	0.00571722	Down	6.1414	74.2	5	1	0.152529	0.206339										1.65489	1.98624			extracellular							PF00131	Metallothionein
P27701	CD82 antigen OS=Homo sapiens OX=9606 GN=CD82 PE=1 SV=1	CD82	0.6592	0.0488751	Down	29.625	24.7	5	5	0.986252	1.04068	0.5137	1.0314	0.498604	0.981558	0.856965	0.817715	1.05831	1.03938	1.14131	1.01197	1.61166	1.40837	1.00213	plasma membrane	K06509	KAI1, CD82, TSPAN27; CD82 antigen	map04115 p53 signaling pathway	GO:0007154 cell communication; GO:0007165 signal transduction; GO:0007166 cell surface receptor signaling pathway; GO:0009987 cellular process; GO:0023052 signaling; GO:0050789 regulation of biological process; GO:0050794 regulation of cellular process; GO:0050896 response to stimulus; GO:0051716 cellular response to stimulus; GO:0065007 biological regulation;	GO:0005623 cell; GO:0005886 plasma membrane; GO:0005887 integral component of plasma membrane; GO:0016020 membrane; GO:0016021 integral component of membrane; GO:0031224 intrinsic component of membrane; GO:0031226 intrinsic component of plasma membrane; GO:0044425 membrane part; GO:0044459 plasma membrane part; GO:0044464 cell part; GO:0071944 cell periphery;				S	KOG3882	Tetraspanin family integral membrane protein
P50479	PDZ and LIM domain protein 4 OS=Homo sapiens OX=9606 GN=PDLIM4 PE=1 SV=2	PDLIM4	1.6077	0.0327339	Up	35.398	31.2	6	6	1.91354	1.49361	1.43488	0.948401		0.693497	0.57363	0.440386			0.977834	0.583471	1.02079	1.01222	0.907747	nucleus	K23353	PDLIM1_2_3_4; PDZ and LIM domain protein 1/2/3/4		GO:0006996 organelle organization; GO:0007010 cytoskeleton organization; GO:0007154 cell communication; GO:0007267 cell-cell signaling; GO:0007268 chemical synaptic transmission; GO:0009987 cellular process; GO:0010638 positive regulation of organelle organization; GO:0016043 cellular component organization; GO:0023052 signaling; GO:0030029 actin filament-based process; GO:0030036 actin cytoskele…	GO:0001725 stress fiber; GO:0005622 intracellular; GO:0005623 cell; GO:0005634 nucleus; GO:0005737 cytoplasm; GO:0005768 endosome; GO:0005769 early endosome; GO:0005856 cytoskeleton; GO:0005884 actin filament; GO:0005886 plasma membrane; GO:0012505 endomembrane system; GO:0015629 actin cytoskeleton; GO:0016020 membrane; GO:0030027 lamellipodium; GO:0030425 dendrite; GO:0031252 cell leading edge; …	GO:0005488 binding; GO:0005515 protein binding; GO:0008092 cytoskeletal protein binding; GO:0019899 enzyme binding; GO:0019902 phosphatase binding; GO:0019903 protein phosphatase binding; GO:0042802 identical protein binding; GO:0042803 protein homodimerization activity; GO:0042805 actinin binding; GO:0046983 protein dimerization activity; GO:0051393 alpha-actinin binding;	PF00595; PF00412	PDZ domain (Also known as DHR or GLGF); LIM domain	TZ	KOG1703	Adaptor protein Enigma and related PDZ-LIM proteins
P56937	3-keto-steroid reductase OS=Homo sapiens OX=9606 GN=HSD17B7 PE=1 SV=1	HSD17B7	0.4299	0.000820638	Down	38.206	12.6	3	3	0.733494	0.777027	0.672707			1.36483	0.35049	0.715367	1.24286	0.75741		1.75782	1.628			mitochondria	K13373	HSD17B7; 17beta-estradiol 17-dehydrogenase / 3beta-hydroxysteroid 3-dehydrogenase [EC:1.1.1.62 1.1.1.270]	map00100 Steroid biosynthesis; map00140 Steroid hormone biosynthesis; map01100 Metabolic pathways; map04913 Ovarian steroidogenesis	GO:0000003 reproduction; GO:0006066 alcohol metabolic process; GO:0006629 lipid metabolic process; GO:0006694 steroid biosynthetic process; GO:0006695 cholesterol biosynthetic process; GO:0007275 multicellular organism development; GO:0007399 nervous system development; GO:0007417 central nervous system development; GO:0007420 brain development; GO:0007565 female pregnancy; GO:0008152 metabolic p…	GO:0005622 intracellular; GO:0005623 cell; GO:0005737 cytoplasm; GO:0005783 endoplasmic reticulum; GO:0005789 endoplasmic reticulum membrane; GO:0005886 plasma membrane; GO:0012505 endomembrane system; GO:0016020 membrane; GO:0031984 organelle subcompartment; GO:0042175 nuclear outer membrane-endoplasmic reticulum membrane network; GO:0043226 organelle; GO:0043227 membrane-bounded organelle; GO:0…	GO:0000253 3-keto sterol reductase activity; GO:0003824 catalytic activity; GO:0004303 estradiol 17-beta-dehydrogenase activity; GO:0005102 receptor binding; GO:0005126 cytokine receptor binding; GO:0005148 prolactin receptor binding; GO:0005488 binding; GO:0005515 protein binding; GO:0016229 steroid dehydrogenase activity; GO:0016491 oxidoreductase activity; GO:0016614 oxidoreductase activity, a…	PF00106	short chain dehydrogenase	Q	KOG1478	3-keto sterol reductase
P82970	High mobility group nucleosome-binding domain-containing protein 5 OS=Homo sapiens OX=9606 GN=HMGN5 PE=1 SV=1	HMGN5	0.6141	0.0136006	Down	31.524	17	3	3	0.938212	0.915883	0.71787	0.659903	0.592915	1.00658	1.41816	0.562605	1.10702	0.852716	1.40112	1.62719	1.35357	1.01327	0.832976	nucleus	K17045	HMGN5; high-mobility group nucleosome-binding domain-containing protein 5		GO:0006325 chromatin organization; GO:0006355 regulation of transcription, DNA-templated; GO:0006357 regulation of transcription from RNA polymerase II promoter; GO:0006518 peptide metabolic process; GO:0006575 cellular modified amino acid metabolic process; GO:0006749 glutathione metabolic process; GO:0006790 sulfur compound metabolic process; GO:0006807 nitrogen compound metabolic process; GO:0…	GO:0005622 intracellular; GO:0005623 cell; GO:0005634 nucleus; GO:0005654 nucleoplasm; GO:0031974 membrane-enclosed lumen; GO:0031981 nuclear lumen; GO:0043226 organelle; GO:0043227 membrane-bounded organelle; GO:0043229 intracellular organelle; GO:0043231 intracellular membrane-bounded organelle; GO:0043233 organelle lumen; GO:0044422 organelle part; GO:0044424 intracellular part; GO:0044428 nuc…	GO:0003682 chromatin binding; GO:0005488 binding;
Q02318	Sterol 26-hydroxylase, mitochondrial OS=Homo sapiens OX=9606 GN=CYP27A1 PE=1 SV=1	CYP27A1	0.5637	0.0304208	Down	60.234	8.9	4	4	0.656183		0.820917		0.743469				0.784242	0.742512	1.25299	1.08454		0.992735	1.92242	mitochondria	K00488	CYP27A1; cholestanetriol 26-monooxygenase [EC:1.14.15.15]	map00120 Primary bile acid biosynthesis; map01100 Metabolic pathways; map03320 PPAR signaling pathway; map04979 Cholesterol metabolism	GO:0006066 alcohol metabolic process; GO:0006082 organic acid metabolic process; GO:0006629 lipid metabolic process; GO:0006694 steroid biosynthetic process; GO:0006699 bile acid biosynthetic process; GO:0006706 steroid catabolic process; GO:0006766 vitamin metabolic process; GO:0006775 fat-soluble vitamin metabolic process; GO:0008152 metabolic process; GO:0008202 steroid metabolic process; GO:0…	GO:0005622 intracellular; GO:0005623 cell; GO:0005737 cytoplasm; GO:0005739 mitochondrion; GO:0005740 mitochondrial envelope; GO:0005759 mitochondrial matrix; GO:0016020 membrane; GO:0031090 organelle membrane; GO:0031966 mitochondrial membrane; GO:0031967 organelle envelope; GO:0031974 membrane-enclosed lumen; GO:0031975 envelope; GO:0043226 organelle; GO:0043227 membrane-bounded organelle; GO:0…	GO:0003824 catalytic activity; GO:0004497 monooxygenase activity; GO:0008395 steroid hydroxylase activity; GO:0016491 oxidoreductase activity; GO:0030343 vitamin D3 25-hydroxylase activity; GO:0031073 cholesterol 26-hydroxylase activity; GO:0070643 vitamin D 25-hydroxylase activity;	PF00067	Cytochrome P450	Q	KOG0159	Cytochrome P450 CYP11/CYP12/CYP24/CYP27 subfamilies
Q15306	Interferon regulatory factor 4 OS=Homo sapiens OX=9606 GN=IRF4 PE=1 SV=1	IRF4	0.5137	0.0350304	Down	51.772	23.9	9	9	0.252505	0.386345	0.449822		0.466594	4.55544	1.24442	0.374077			0.632016	0.580441			1.05835	cytoplasm	K09445	IRF4; interferon regulatory factor 4	map04659 Th17 cell differentiation	GO:0001562 response to protozoan; GO:0001773 myeloid dendritic cell activation; GO:0001775 cell activation; GO:0001817 regulation of cytokine production; GO:0001819 positive regulation of cytokine production; GO:0002250 adaptive immune response; GO:0002252 immune effector process; GO:0002263 cell activation involved in immune response; GO:0002274 myeloid leukocyte activation; GO:0002285 lymphocyt…	GO:0000228 nuclear chromosome; GO:0000785 chromatin; GO:0000786 nucleosome; GO:0000788 nuclear nucleosome; GO:0000790 nuclear chromatin; GO:0005622 intracellular; GO:0005623 cell; GO:0005634 nucleus; GO:0005654 nucleoplasm; GO:0005694 chromosome; GO:0005737 cytoplasm; GO:0005829 cytosol; GO:0031974 membrane-enclosed lumen; GO:0031981 nuclear lumen; GO:0032991 macromolecular complex; GO:0032993 pr…	GO:0000976 transcription regulatory region sequence-specific DNA binding; GO:0000977 RNA polymerase II regulatory region sequence-specific DNA binding; GO:0000978 RNA polymerase II core promoter proximal region sequence-specific DNA binding; GO:0000981 RNA polymerase II transcription factor activity, sequence-specific DNA binding; GO:0000982 transcription factor activity, RNA polymerase II core p…	PF00605	Interferon regulatory factor transcription factor
Q5J8M3	ER membrane protein complex subunit 4 OS=Homo sapiens OX=9606 GN=EMC4 PE=1 SV=2	EMC4	0.3295	0.0431204	Down	20.086	33.3	5	5	0.543428	0.655185	0.551263	0.487264	0.455641	0.482958	0.680141	0.696018	0.559227	1.71532	1.54805	0.57653	0.720221	2.84218	2.48657	cytoplasm	K23565	EMC4, TMEM85; ER membrane protein complex subunit 4		GO:0006457 protein folding; GO:0009987 cellular process; GO:0034975 protein folding in endoplasmic reticulum;	GO:0005622 intracellular; GO:0005623 cell; GO:0005737 cytoplasm; GO:0005783 endoplasmic reticulum; GO:0005789 endoplasmic reticulum membrane; GO:0012505 endomembrane system; GO:0016020 membrane; GO:0016021 integral component of membrane; GO:0030176 integral component of endoplasmic reticulum membrane; GO:0031224 intrinsic component of membrane; GO:0031227 intrinsic component of endoplasmic reticu…				S	KOG3318	Predicted membrane protein
Q5T013	Putative hydroxypyruvate isomerase OS=Homo sapiens OX=9606 GN=HYI PE=1 SV=2	HYI	0.6531	0.0339382	Down	30.405	26.4	5	5				0.782481	0.629819	0.765329	0.761148	1.24126	1.48839	0.925603	0.987115	1.3122	0.961241	0.879865	1.26555	mitochondria	K01816	hyi, gip; hydroxypyruvate isomerase [EC:5.3.1.22]	map00630 Glyoxylate and dicarboxylate metabolism; map01100 Metabolic pathways				PF01261	Xylose isomerase-like TIM barrel	G	KOG4518	Hydroxypyruvate isomerase
Q6QNY0	Biogenesis of lysosome-related organelles complex 1 subunit 3 OS=Homo sapiens OX=9606 GN=BLOC1S3 PE=1 SV=1	BLOC1S3	0.5991	0.00401729	Down	21.255	31.2	4	4	0.808176	0.585037	0.817847	0.743847		0.687173	1.6588				1.1789	1.37194	1.14828			nucleus	K20186	BLOC1S3; biogenesis of lysosome-related organelles complex 1 subunit 3		GO:0001654 eye development; GO:0001775 cell activation; GO:0006810 transport; GO:0006928 movement of cell or subcellular component; GO:0006950 response to stress; GO:0006996 organelle organization; GO:0007017 microtubule-based process; GO:0007018 microtubule-based movement; GO:0007275 multicellular organism development; GO:0007399 nervous system development; GO:0007423 sensory organ development; …	GO:0005622 intracellular; GO:0005623 cell; GO:0005737 cytoplasm; GO:0005829 cytosol; GO:0012505 endomembrane system; GO:0030133 transport vesicle; GO:0031082 BLOC complex; GO:0031083 BLOC-1 complex; GO:0031410 cytoplasmic vesicle; GO:0031982 vesicle; GO:0032991 macromolecular complex; GO:0043226 organelle; GO:0043227 membrane-bounded organelle; GO:0043229 intracellular organelle; GO:0044424 intra…
Q8IWL3	Iron-sulfur cluster co-chaperone protein HscB OS=Homo sapiens OX=9606 GN=HSCB PE=1 SV=3	HSCB	0.2937	0.0486714	Down	27.422	21.7	5	5	0.569275	0.462447	0.457006	0.194274	0.80806	0.745919	0.553663	0.624707	1.42174	1.37745	3.45983	0.453334	1.6118	1.2605		mitochondria	K04082	hscB, HSCB, HSC20; molecular chaperone HscB		GO:0006790 sulfur compound metabolic process; GO:0008152 metabolic process; GO:0009987 cellular process; GO:0016043 cellular component organization; GO:0016226 iron-sulfur cluster assembly; GO:0022607 cellular component assembly; GO:0031163 metallo-sulfur cluster assembly; GO:0044085 cellular component biogenesis; GO:0044237 cellular metabolic process; GO:0051186 cofactor metabolic process; GO:00…	GO:0005622 intracellular; GO:0005623 cell; GO:0005634 nucleus; GO:0005737 cytoplasm; GO:0005739 mitochondrion; GO:0005829 cytosol; GO:0043226 organelle; GO:0043227 membrane-bounded organelle; GO:0043229 intracellular organelle; GO:0043231 intracellular membrane-bounded organelle; GO:0044424 intracellular part; GO:0044444 cytoplasmic part; GO:0044464 cell part;	GO:0005488 binding; GO:0005515 protein binding; GO:0042802 identical protein binding;	PF07743	HSCB C-terminal oligomerisation domain	O	KOG3192	Mitochondrial J-type chaperone
Q8N118	Cytochrome P450 4X1 OS=Homo sapiens OX=9606 GN=CYP4X1 PE=1 SV=1	CYP4X1	0.4937	0.0399309	Down	58.875	4.3	2	2		1.07593		0.659937	0.580525	0.439602	0.869925		0.682164		1.84964		1.70351	1.13876		endoplasmic reticulum	K07428	CYP4X; cytochrome P450 family 4 subfamily X [EC:1.14.14.1]	map04726 Serotonergic synapse				PF00067	Cytochrome P450	Q	KOG0157	Cytochrome P450 CYP4/CYP19/CYP26 subfamilies
Q8NB49	Phospholipid-transporting ATPase IG OS=Homo sapiens OX=9606 GN=ATP11C PE=1 SV=3	ATP11C	0.5513	0.0369565	Down	129.48	4	3	3	0.572893	0.810075	0.880156											1.34297	1.3939	plasma membrane	K01530	E7.6.2.1; phospholipid-translocating ATPase [EC:7.6.2.1]		GO:0001775 cell activation; GO:0002327 immature B cell differentiation; GO:0002329 pre-B cell differentiation; GO:0002376 immune system process; GO:0002520 immune system development; GO:0002521 leukocyte differentiation; GO:0002682 regulation of immune system process; GO:0002684 positive regulation of immune system process; GO:0002694 regulation of leukocyte activation; GO:0002696 positive regula…	GO:0005622 intracellular; GO:0005623 cell; GO:0005737 cytoplasm; GO:0005768 endosome; GO:0005783 endoplasmic reticulum; GO:0005886 plasma membrane; GO:0012505 endomembrane system; GO:0016020 membrane; GO:0031410 cytoplasmic vesicle; GO:0031982 vesicle; GO:0043226 organelle; GO:0043227 membrane-bounded organelle; GO:0043229 intracellular organelle; GO:0043231 intracellular membrane-bounded organel…	GO:0003824 catalytic activity; GO:0004012 phospholipid-translocating ATPase activity; GO:0005215 transporter activity; GO:0005319 lipid transporter activity; GO:0005548 phospholipid transporter activity; GO:0016462 pyrophosphatase activity; GO:0016787 hydrolase activity; GO:0016817 hydrolase activity, acting on acid anhydrides; GO:0016818 hydrolase activity, acting on acid anhydrides, in phosphor…			P	KOG0206	P-type ATPase
Q96AG3	Solute carrier family 25 member 46 OS=Homo sapiens OX=9606 GN=SLC25A46 PE=1 SV=1	SLC25A46	0.5384	0.0418798	Down	46.173	7.4	3	3				0.831283	0.350156			1.4647	0.866376	1.00203	1.01483	1.35139	1.20131	1.00855	0.909379	cytoplasm	K03454	SLC25A46; solute carrier family 25, member 46		GO:0000266 mitochondrial fission; GO:0006996 organelle organization; GO:0007005 mitochondrion organization; GO:0009987 cellular process; GO:0016043 cellular component organization; GO:0048285 organelle fission; GO:0061024 membrane organization; GO:0071840 cellular component organization or biogenesis; GO:0090148 membrane fission; GO:0090149 mitochondrial membrane fission;	GO:0005622 intracellular; GO:0005623 cell; GO:0005737 cytoplasm; GO:0005739 mitochondrion; GO:0005740 mitochondrial envelope; GO:0005741 mitochondrial outer membrane; GO:0016020 membrane; GO:0019867 outer membrane; GO:0031090 organelle membrane; GO:0031966 mitochondrial membrane; GO:0031967 organelle envelope; GO:0031968 organelle outer membrane; GO:0031975 envelope; GO:0043226 organelle; GO:0043…				C	KOG2954	Mitochondrial carrier protein
Q9UJX5	Anaphase-promoting complex subunit 4 OS=Homo sapiens OX=9606 GN=ANAPC4 PE=1 SV=2	ANAPC4	1.6162	0.0352307	Up	92.115	5.4	4	4	1.06963	1.10571	1.36448								0.645218	0.814959				mitochondria	K03351	APC4; anaphase-promoting complex subunit 4	map04110 Cell cycle; map04114 Oocyte meiosis; map04120 Ubiquitin mediated proteolysis; map04914 Progesterone-mediated oocyte maturation; map05166 Human T-cell leukemia virus 1 infection	GO:0000209 protein polyubiquitination; GO:0006464 cellular protein modification process; GO:0006508 proteolysis; GO:0006511 ubiquitin-dependent protein catabolic process; GO:0006807 nitrogen compound metabolic process; GO:0008152 metabolic process; GO:0009056 catabolic process; GO:0009057 macromolecule catabolic process; GO:0009987 cellular process; GO:0010498 proteasomal protein catabolic proces…	GO:0000151 ubiquitin ligase complex; GO:0000152 nuclear ubiquitin ligase complex; GO:0005622 intracellular; GO:0005623 cell; GO:0005634 nucleus; GO:0005654 nucleoplasm; GO:0005680 anaphase-promoting complex; GO:0005737 cytoplasm; GO:0005829 cytosol; GO:0031461 cullin-RING ubiquitin ligase complex; GO:0031974 membrane-enclosed lumen; GO:0031981 nuclear lumen; GO:0032991 macromolecular complex; GO:…	GO:0003824 catalytic activity; GO:0004842 ubiquitin-protein transferase activity; GO:0005488 binding; GO:0005515 protein binding; GO:0016740 transferase activity; GO:0019787 ubiquitin-like protein transferase activity; GO:0019899 enzyme binding; GO:0019902 phosphatase binding; GO:0019903 protein phosphatase binding;	PF12896	Anaphase-promoting complex, cyclosome, subunit 4	DO	KOG4640	Anaphase-promoting complex (APC), subunit 4

## Sheet: PhvsNor
Protein accession	Protein description	Gene name	Ph/Nor Ratio	Ph/Nor P value	Regulated Type	MW [kDa]	Coverage [%]	Peptides	Unique peptides	Inter1	Inter2	Inter3	Inter4	Inter5	Nor1	Nor2	Nor3	Nor4	Nor5	Ph1	Ph2	Ph3	Ph4	Ph5	Subcellular localization	KEGG KO No.	KEGG Gene	KEGG pathway	Biological Process	Cellular Component	Molecular Function	Pfam ID	Domain description	KOG category	KOG NO.	KOG description
Q9Y4B6	DDB1- and CUL4-associated factor 1 OS=Homo sapiens OX=9606 GN=DCAF1 PE=1 SV=3	DCAF1	1.7435	0.0446225	Up	169.01	4.4	5	5	0.847911	1.05191	1.52216	0.609491	0.855717	1.09323	0.661048	0.559247	0.682267	0.690288	1.54831	2.04149	0.838576	0.759737	1.23862	cytoplasm	K11789	DCAF1, VPRBP; DDB1- and CUL4-associated factor 1 [EC:2.7.11.1]	map05170 Human immunodeficiency virus 1 infection	GO:0000122 negative regulation of transcription from RNA polymerase II promoter; GO:0001775 cell activation; GO:0002200 somatic diversification of immune receptors; GO:0002376 immune system process; GO:0002520 immune system development; GO:0002521 leukocyte differentiation; GO:0002562 somatic diversification of immune receptors via germline recombination within a single locus; GO:0006139 nucleoba…	GO:0000151 ubiquitin ligase complex; GO:0001650 fibrillar center; GO:0005622 intracellular; GO:0005623 cell; GO:0005634 nucleus; GO:0005730 nucleolus; GO:0005737 cytoplasm; GO:0031461 cullin-RING ubiquitin ligase complex; GO:0031974 membrane-enclosed lumen; GO:0031981 nuclear lumen; GO:0032991 macromolecular complex; GO:0043226 organelle; GO:0043227 membrane-bounded organelle; GO:0043228 non-memb…	GO:0003824 catalytic activity; GO:0004672 protein kinase activity; GO:0004674 protein serine/threonine kinase activity; GO:0005102 receptor binding; GO:0005488 binding; GO:0005515 protein binding; GO:0008134 transcription factor binding; GO:0016301 kinase activity; GO:0016740 transferase activity; GO:0016772 transferase activity, transferring phosphorus-containing groups; GO:0016773 phosphotransf…			D	KOG1832	HIV-1 Vpr-binding protein
Q9Y478	5'-AMP-activated protein kinase subunit beta-1 OS=Homo sapiens OX=9606 GN=PRKAB1 PE=1 SV=4	PRKAB1	1.5749	0.0230482	Up	30.382	41.5	8	8	1.16838	1.04771	0.759789	1.64872	0.623104	0.946542	0.590925		0.781942	0.691265		0.93641	1.57734	1.15061	1.07727	cytoplasm	K07199	PRKAB; 5'-AMP-activated protein kinase, regulatory beta subunit	map04068 FoxO signaling pathway; map04152 AMPK signaling pathway; map04211 Longevity regulating pathway; map04213 Longevity regulating pathway - multiple species; map04371 Apelin signaling pathway; map04530 Tight junction; map04710 Circadian rhythm; map04714 Thermogenesis; map04910 Insulin signaling pathway; map04920 Adipocytokine signaling pathway; map04921 Oxytocin signaling pathway; map04922 G…	GO:0006464 cellular protein modification process; GO:0006468 protein phosphorylation; GO:0006793 phosphorus metabolic process; GO:0006796 phosphate-containing compound metabolic process; GO:0006807 nitrogen compound metabolic process; GO:0006914 autophagy; GO:0007049 cell cycle; GO:0007050 cell cycle arrest; GO:0007154 cell communication; GO:0007165 signal transduction; GO:0007275 multicellular o…	GO:0005622 intracellular; GO:0005623 cell; GO:0005634 nucleus; GO:0005654 nucleoplasm; GO:0005737 cytoplasm; GO:0005829 cytosol; GO:0031588 nucleotide-activated protein kinase complex; GO:0031974 membrane-enclosed lumen; GO:0031981 nuclear lumen; GO:0032991 macromolecular complex; GO:0043226 organelle; GO:0043227 membrane-bounded organelle; GO:0043229 intracellular organelle; GO:0043231 intracell…	GO:0003824 catalytic activity; GO:0004672 protein kinase activity; GO:0004674 protein serine/threonine kinase activity; GO:0004679 AMP-activated protein kinase activity; GO:0005488 binding; GO:0005515 protein binding; GO:0016301 kinase activity; GO:0016740 transferase activity; GO:0016772 transferase activity, transferring phosphorus-containing groups; GO:0016773 phosphotransferase activity, alco…			G	KOG1616	Protein involved in Snf1 protein kinase complex assembly
Q9Y446	Plakophilin-3 OS=Homo sapiens OX=9606 GN=PKP3 PE=1 SV=1	PKP3	0.6457	0.0403408	Down	87.081	31.1	18	18	0.756799	0.538473	1.62757	0.777266	1.30972	1.70786	1.27093	0.83645	0.938269	1.31709	0.607435	1.20861	0.62422	0.670933	0.808382	cytoplasm				GO:0002159 desmosome assembly; GO:0002934 desmosome organization; GO:0007043 cell-cell junction assembly; GO:0007275 multicellular organism development; GO:0008104 protein localization; GO:0008219 cell death; GO:0008544 epidermis development; GO:0009888 tissue development; GO:0009892 negative regulation of metabolic process; GO:0009893 positive regulation of metabolic process; GO:0009894 regulati…	GO:0001533 cornified envelope; GO:0005622 intracellular; GO:0005623 cell; GO:0005634 nucleus; GO:0005654 nucleoplasm; GO:0005886 plasma membrane; GO:0005911 cell-cell junction; GO:0005912 adherens junction; GO:0005913 cell-cell adherens junction; GO:0005914 spot adherens junction; GO:0016020 membrane; GO:0030054 cell junction; GO:0030057 desmosome; GO:0031974 membrane-enclosed lumen; GO:0031981 n…	GO:0005488 binding; GO:0005515 protein binding; GO:0019899 enzyme binding; GO:0045294 alpha-catenin binding; GO:0050839 cell adhesion molecule binding;			K	KOG1048	Neural adherens junction protein Plakophilin and related Armadillo repeat proteins
Q9Y2Q5	Ragulator complex protein LAMTOR2 OS=Homo sapiens OX=9606 GN=LAMTOR2 PE=1 SV=1	LAMTOR2	0.4511	0.0172869	Down	13.507	32	3	3	1.06417	1.72146	0.447809	1.0431	0.757834	1.76585	1.614	1.30333	1.08653	0.818594	0.429576	0.294107		0.755852	0.897793	mitochondria	K20398	LAMTOR2; ragulator complex protein LAMTOR2	map04150 mTOR signaling pathway	GO:0000165 MAPK cascade; GO:0000186 activation of MAPKK activity; GO:0001101 response to acid chemical; GO:0001558 regulation of cell growth; GO:0001775 cell activation; GO:0001932 regulation of protein phosphorylation; GO:0001934 positive regulation of protein phosphorylation; GO:0002252 immune effector process; GO:0002263 cell activation involved in immune response; GO:0002274 myeloid leukocyte…	GO:0000323 lytic vacuole; GO:0005622 intracellular; GO:0005623 cell; GO:0005737 cytoplasm; GO:0005764 lysosome; GO:0005765 lysosomal membrane; GO:0005768 endosome; GO:0005770 late endosome; GO:0005773 vacuole; GO:0005774 vacuolar membrane; GO:0005886 plasma membrane; GO:0010008 endosome membrane; GO:0012505 endomembrane system; GO:0012506 vesicle membrane; GO:0016020 membrane; GO:0030141 secretor…	GO:0005085 guanyl-nucleotide exchange factor activity; GO:0005198 structural molecule activity; GO:0005488 binding; GO:0005515 protein binding; GO:0019899 enzyme binding; GO:0032947 protein complex scaffold; GO:0051020 GTPase binding; GO:0098772 molecular function regulator;	PF03259	Roadblock/LC7 domain	T	KOG4107	MP1 adaptor interacting protein P14
Q9Y2G3	Probable phospholipid-transporting ATPase IF OS=Homo sapiens OX=9606 GN=ATP11B PE=1 SV=2	ATP11B	1.8742	0.0131666	Up	134.19	9.6	9	9	2.00816	1.26834	0.827538	0.761829	0.864274	0.551406	0.793471	0.597436	0.601566	0.681361	1.66668	1.45272	1.08628	1.22576	0.613181	plasma membrane	K01530	E7.6.2.1; phospholipid-translocating ATPase [EC:7.6.2.1]		GO:0001775 cell activation; GO:0002252 immune effector process; GO:0002263 cell activation involved in immune response; GO:0002274 myeloid leukocyte activation; GO:0002275 myeloid cell activation involved in immune response; GO:0002283 neutrophil activation involved in immune response; GO:0002366 leukocyte activation involved in immune response; GO:0002376 immune system process; GO:0002443 leukoc…	GO:0000323 lytic vacuole; GO:0005622 intracellular; GO:0005623 cell; GO:0005634 nucleus; GO:0005635 nuclear envelope; GO:0005637 nuclear inner membrane; GO:0005737 cytoplasm; GO:0005764 lysosome; GO:0005765 lysosomal membrane; GO:0005766 primary lysosome; GO:0005768 endosome; GO:0005773 vacuole; GO:0005774 vacuolar membrane; GO:0005783 endoplasmic reticulum; GO:0005886 plasma membrane; GO:0012505…	GO:0003824 catalytic activity; GO:0004012 phospholipid-translocating ATPase activity; GO:0005215 transporter activity; GO:0005319 lipid transporter activity; GO:0005548 phospholipid transporter activity; GO:0015075 ion transmembrane transporter activity; GO:0016462 pyrophosphatase activity; GO:0016787 hydrolase activity; GO:0016817 hydrolase activity, acting on acid anhydrides; GO:0016818 hydrola…			P	KOG0206	P-type ATPase
Q9Y2D0	Carbonic anhydrase 5B, mitochondrial OS=Homo sapiens OX=9606 GN=CA5B PE=1 SV=1	CA5B	2.3896	0.0345941	Up	36.433	15.8	5	5	1.04666			1.8367	0.644817		0.481157		0.497194	0.635954			1.34544	1.75113	0.760947	mitochondria	K01672	CA; carbonic anhydrase [EC:4.2.1.1]	map00910 Nitrogen metabolism; map01100 Metabolic pathways	GO:0006810 transport; GO:0006811 ion transport; GO:0006820 anion transport; GO:0009605 response to external stimulus; GO:0009607 response to biotic stimulus; GO:0009617 response to bacterium; GO:0015701 bicarbonate transport; GO:0015711 organic anion transport; GO:0043207 response to external biotic stimulus; GO:0050896 response to stimulus; GO:0051179 localization; GO:0051234 establishment of lo…	GO:0005622 intracellular; GO:0005623 cell; GO:0005737 cytoplasm; GO:0005739 mitochondrion; GO:0005759 mitochondrial matrix; GO:0031974 membrane-enclosed lumen; GO:0043226 organelle; GO:0043227 membrane-bounded organelle; GO:0043229 intracellular organelle; GO:0043231 intracellular membrane-bounded organelle; GO:0043233 organelle lumen; GO:0044422 organelle part; GO:0044424 intracellular part; GO:…	GO:0003824 catalytic activity; GO:0004089 carbonate dehydratase activity; GO:0016829 lyase activity; GO:0016835 carbon-oxygen lyase activity; GO:0016836 hydro-lyase activity;	PF00194	Eukaryotic-type carbonic anhydrase	P	KOG0382	Carbonic anhydrase
Q9UN36	Protein NDRG2 OS=Homo sapiens OX=9606 GN=NDRG2 PE=1 SV=2	NDRG2	1.7191	0.013043	Up	40.798	35.6	9	9	1.21339	1.95155	1.10747	0.87447	0.360464	0.835766	0.728163	0.53123	0.602883	0.793095	1.62674	0.99087	1.60288	0.896072	0.884952	nucleus				GO:0001817 regulation of cytokine production; GO:0001818 negative regulation of cytokine production; GO:0001932 regulation of protein phosphorylation; GO:0001933 negative regulation of protein phosphorylation; GO:0007154 cell communication; GO:0007165 signal transduction; GO:0007275 multicellular organism development; GO:0007399 nervous system development; GO:0007417 central nervous system develo…	GO:0005622 intracellular; GO:0005623 cell; GO:0005634 nucleus; GO:0005737 cytoplasm; GO:0005794 Golgi apparatus; GO:0005829 cytosol; GO:0012505 endomembrane system; GO:0030424 axon; GO:0030426 growth cone; GO:0030427 site of polarized growth; GO:0033267 axon part; GO:0042995 cell projection; GO:0043005 neuron projection; GO:0043226 organelle; GO:0043227 membrane-bounded organelle; GO:0043229 intr…		PF03096	Ndr family	S	KOG2931	Differentiation-related gene 1 protein (NDR1 protein), related proteins
Q9ULK4	Mediator of RNA polymerase II transcription subunit 23 OS=Homo sapiens OX=9606 GN=MED23 PE=1 SV=2	MED23	2.0049	0.0277124	Up	156.47	3.3	4	4		1.13582	1.21145	0.570737	0.991375	0.78732	0.580753	0.58529	0.511654	1.02606	1.5262	2.11739		0.753224	1.20272	cytoplasm	K15166	MED23; mediator of RNA polymerase II transcription subunit 23		GO:0002682 regulation of immune system process; GO:0002684 positive regulation of immune system process; GO:0002685 regulation of leukocyte migration; GO:0002687 positive regulation of leukocyte migration; GO:0002691 regulation of cellular extravasation; GO:0002693 positive regulation of cellular extravasation; GO:0006139 nucleobase-containing compound metabolic process; GO:0006351 transcription,…	GO:0000151 ubiquitin ligase complex; GO:0005622 intracellular; GO:0005623 cell; GO:0005634 nucleus; GO:0005654 nucleoplasm; GO:0005667 transcription factor complex; GO:0016592 mediator complex; GO:0031974 membrane-enclosed lumen; GO:0031981 nuclear lumen; GO:0032991 macromolecular complex; GO:0043226 organelle; GO:0043227 membrane-bounded organelle; GO:0043229 intracellular organelle; GO:0043231 …	GO:0003712 transcription cofactor activity; GO:0003713 transcription coactivator activity;			K	KOG1883	Cofactor required for Sp1 transcriptional activation, subunit 3
Q9UHK6	Alpha-methylacyl-CoA racemase OS=Homo sapiens OX=9606 GN=AMACR PE=1 SV=2	AMACR	0.3579	0.0168547	Down	42.386	27	8	8	1.69209	0.367288	0.529907	0.619179	0.874121		1.33365	0.808633	2.22595	2.48393	0.685384	0.723778	0.258105	0.695033	0.702947	mitochondria	K01796	E5.1.99.4, AMACR, mcr; alpha-methylacyl-CoA racemase [EC:5.1.99.4]	map00120 Primary bile acid biosynthesis; map01100 Metabolic pathways; map04146 Peroxisome	GO:0006082 organic acid metabolic process; GO:0006605 protein targeting; GO:0006625 protein targeting to peroxisome; GO:0006629 lipid metabolic process; GO:0006631 fatty acid metabolic process; GO:0006635 fatty acid beta-oxidation; GO:0006694 steroid biosynthetic process; GO:0006699 bile acid biosynthetic process; GO:0006720 isoprenoid metabolic process; GO:0006810 transport; GO:0006886 intracell…	GO:0005622 intracellular; GO:0005623 cell; GO:0005737 cytoplasm; GO:0005739 mitochondrion; GO:0005777 peroxisome; GO:0005782 peroxisomal matrix; GO:0005829 cytosol; GO:0005886 plasma membrane; GO:0016020 membrane; GO:0031907 microbody lumen; GO:0031974 membrane-enclosed lumen; GO:0042579 microbody; GO:0043226 organelle; GO:0043227 membrane-bounded organelle; GO:0043229 intracellular organelle; GO…	GO:0003824 catalytic activity; GO:0005102 receptor binding; GO:0005488 binding; GO:0005515 protein binding; GO:0008111 alpha-methylacyl-CoA racemase activity; GO:0016853 isomerase activity; GO:0016854 racemase and epimerase activity;			I	KOG3957	Predicted L-carnitine dehydratase/alpha-methylacyl-CoA racemase
Q9UBX5	Fibulin-5 OS=Homo sapiens OX=9606 GN=FBLN5 PE=1 SV=1	FBLN5	3.9776	0.000282504	Up	50.18	21.7	9	9	2.18036	1.53137	0.876574	1.51007	1.12503	0.507209	0.317481	0.251435	0.237718	0.24846	1.4991	0.656129	0.949138	1.57705	1.53288	extracellular	K17340	FBLN5; fibulin 5		GO:0001558 regulation of cell growth; GO:0006810 transport; GO:0007155 cell adhesion; GO:0007160 cell-matrix adhesion; GO:0008104 protein localization; GO:0009987 cellular process; GO:0016043 cellular component organization; GO:0019222 regulation of metabolic process; GO:0022607 cellular component assembly; GO:0022610 biological adhesion; GO:0030198 extracellular matrix organization; GO:0031323 r…	GO:0005576 extracellular region; GO:0005615 extracellular space; GO:0031012 extracellular matrix; GO:0044421 extracellular region part;	GO:0005102 receptor binding; GO:0005178 integrin binding; GO:0005488 binding; GO:0005515 protein binding; GO:0008022 protein C-terminus binding; GO:0042802 identical protein binding; GO:0042803 protein homodimerization activity; GO:0044877 macromolecular complex binding; GO:0046983 protein dimerization activity; GO:0050839 cell adhesion molecule binding;	PF07645; PF12662	Calcium-binding EGF domain; Complement Clr-like EGF-like	T	KOG1217	Fibrillins and related proteins containing Ca2+-binding EGF-like domains
Q9UBI1	COMM domain-containing protein 3 OS=Homo sapiens OX=9606 GN=COMMD3 PE=1 SV=1	COMMD3	0.6019	0.0134861	Down	22.151	47.7	8	8	0.832068	0.855372	0.918047	0.595892	0.658301	1.58001	1.11768	1.30751	1.15511	1.79399	0.935746	0.955519	1.14129	0.585034	0.568439	cytoplasm,nucleus	K22559	COMMD3, BUP; COMM domain containing 3		GO:0001775 cell activation; GO:0002252 immune effector process; GO:0002263 cell activation involved in immune response; GO:0002274 myeloid leukocyte activation; GO:0002275 myeloid cell activation involved in immune response; GO:0002283 neutrophil activation involved in immune response; GO:0002366 leukocyte activation involved in immune response; GO:0002376 immune system process; GO:0002443 leukoc…	GO:0005576 extracellular region; GO:0005622 intracellular; GO:0005623 cell; GO:0005737 cytoplasm; GO:0012505 endomembrane system; GO:0030141 secretory granule; GO:0031410 cytoplasmic vesicle; GO:0031974 membrane-enclosed lumen; GO:0031982 vesicle; GO:0043226 organelle; GO:0043227 membrane-bounded organelle; GO:0043229 intracellular organelle; GO:0043233 organelle lumen; GO:0044422 organelle part;…		PF07258	HCaRG protein
Q9UBC5	Unconventional myosin-Ia OS=Homo sapiens OX=9606 GN=MYO1A PE=1 SV=1	MYO1A	0.3628	0.0142355	Down	118.4	17	16	13	0.298349	0.437635	0.882309	0.384088	1.39163	2.69859	0.980894	1.53961	1.4062	1.59492	0.433416	1.0797		0.225929	0.646733	cytoplasm	K10356	MYO1; myosin I	map05130 Pathogenic Escherichia coli infection	GO:0003008 system process; GO:0006996 organelle organization; GO:0007010 cytoskeleton organization; GO:0007015 actin filament organization; GO:0007600 sensory perception; GO:0007605 sensory perception of sound; GO:0009987 cellular process; GO:0016043 cellular component organization; GO:0022607 cellular component assembly; GO:0030029 actin filament-based process; GO:0030030 cell projection organiz…	GO:0005622 intracellular; GO:0005623 cell; GO:0005737 cytoplasm; GO:0005856 cytoskeleton; GO:0005884 actin filament; GO:0005886 plasma membrane; GO:0005902 microvillus; GO:0005903 brush border; GO:0005938 cell cortex; GO:0009925 basal plasma membrane; GO:0015629 actin cytoskeleton; GO:0016020 membrane; GO:0016323 basolateral plasma membrane; GO:0016324 apical plasma membrane; GO:0016328 lateral p…	GO:0003779 actin binding; GO:0005488 binding; GO:0005515 protein binding; GO:0008092 cytoskeletal protein binding; GO:0044877 macromolecular complex binding; GO:0051015 actin filament binding;	PF00063	Myosin head (motor domain)	Z	KOG0164	Myosin class I heavy chain
Q9P000	COMM domain-containing protein 9 OS=Homo sapiens OX=9606 GN=COMMD9 PE=1 SV=2	COMMD9	1.9547	0.037579	Up	21.819	43.9	6	6	1.10684	1.43355	0.723559	1.02752	0.763324	0.441397	0.580477		0.862784	0.804327	1.99565		1.40681	0.850532	1.00324	nucleus	K22565	COMMD9; COMM domain containing 9		GO:0001775 cell activation; GO:0002252 immune effector process; GO:0002263 cell activation involved in immune response; GO:0002274 myeloid leukocyte activation; GO:0002275 myeloid cell activation involved in immune response; GO:0002283 neutrophil activation involved in immune response; GO:0002366 leukocyte activation involved in immune response; GO:0002376 immune system process; GO:0002443 leukoc…	GO:0005576 extracellular region; GO:0005622 intracellular; GO:0005623 cell; GO:0005634 nucleus; GO:0005737 cytoplasm; GO:0005794 Golgi apparatus; GO:0005829 cytosol; GO:0012505 endomembrane system; GO:0030141 secretory granule; GO:0031410 cytoplasmic vesicle; GO:0031974 membrane-enclosed lumen; GO:0031982 vesicle; GO:0031983 vesicle lumen; GO:0034774 secretory granule lumen; GO:0043226 organelle;…		PF07258	HCaRG protein
Q9NZU5	LIM and cysteine-rich domains protein 1 OS=Homo sapiens OX=9606 GN=LMCD1 PE=1 SV=1	LMCD1	1.8288	0.0076319	Up	40.832	66	19	19	1.29686	1.23216	1.36669	1.13514	0.95536	0.564476	0.90902	0.470697	0.678691	0.563557	1.19897	0.983401	0.762132	1.25436	1.62848	nucleus				GO:0000122 negative regulation of transcription from RNA polymerase II promoter; GO:0006355 regulation of transcription, DNA-templated; GO:0006357 regulation of transcription from RNA polymerase II promoter; GO:0006807 nitrogen compound metabolic process; GO:0008152 metabolic process; GO:0009889 regulation of biosynthetic process; GO:0009890 negative regulation of biosynthetic process; GO:0009892…	GO:0005622 intracellular; GO:0005623 cell; GO:0005634 nucleus; GO:0005654 nucleoplasm; GO:0031974 membrane-enclosed lumen; GO:0031981 nuclear lumen; GO:0043226 organelle; GO:0043227 membrane-bounded organelle; GO:0043229 intracellular organelle; GO:0043231 intracellular membrane-bounded organelle; GO:0043233 organelle lumen; GO:0044422 organelle part; GO:0044424 intracellular part; GO:0044428 nuc…	GO:0003712 transcription cofactor activity; GO:0003714 transcription corepressor activity;	PF06297; PF00412	PET Domain; LIM domain	K	KOG1704	FOG: LIM domain
Q9NY59	Sphingomyelin phosphodiesterase 3 OS=Homo sapiens OX=9606 GN=SMPD3 PE=1 SV=1	SMPD3	0.542	0.0377304	Down	71.08	17.9	9	9	0.826924	0.429765	1.47325	0.523387	1.26858	0.683889	1.08404	1.67153	1.6388	1.53295		0.966884	0.536501	0.555164	0.808333	extracellular	K12352	SMPD3; sphingomyelin phosphodiesterase 3 [EC:3.1.4.12]	map00600 Sphingolipid metabolism; map01100 Metabolic pathways	GO:0001505 regulation of neurotransmitter levels; GO:0002244 hematopoietic progenitor cell differentiation; GO:0002376 immune system process; GO:0002520 immune system development; GO:0002790 peptide secretion; GO:0003008 system process; GO:0003012 muscle system process; GO:0003013 circulatory system process; GO:0003018 vascular process in circulatory system; GO:0006629 lipid metabolic process; GO…	GO:0000137 Golgi cis cisterna; GO:0005622 intracellular; GO:0005623 cell; GO:0005737 cytoplasm; GO:0005794 Golgi apparatus; GO:0005795 Golgi stack; GO:0005886 plasma membrane; GO:0012505 endomembrane system; GO:0016020 membrane; GO:0031984 organelle subcompartment; GO:0031985 Golgi cisterna; GO:0043226 organelle; GO:0043227 membrane-bounded organelle; GO:0043229 intracellular organelle; GO:004323…	GO:0003824 catalytic activity; GO:0004620 phospholipase activity; GO:0004767 sphingomyelin phosphodiesterase activity; GO:0008081 phosphoric diester hydrolase activity; GO:0016298 lipase activity; GO:0016787 hydrolase activity; GO:0016788 hydrolase activity, acting on ester bonds; GO:0042578 phosphoric ester hydrolase activity;
Q9NXS2	Glutaminyl-peptide cyclotransferase-like protein OS=Homo sapiens OX=9606 GN=QPCTL PE=1 SV=2	QPCTL	0.6642	0.027018	Down	42.924	15.4	5	5	1.0184	1.44072	1.55299	0.91549	0.632921	1.19237	1.06532	1.36732	1.00194	1.04528	0.810923	1.25604	0.616159	0.560587	0.523543	plasma membrane	K00683	QPCT; glutaminyl-peptide cyclotransferase [EC:2.3.2.5]		GO:0006464 cellular protein modification process; GO:0006807 nitrogen compound metabolic process; GO:0008152 metabolic process; GO:0009987 cellular process; GO:0017186 peptidyl-pyroglutamic acid biosynthetic process, using glutaminyl-peptide cyclotransferase; GO:0018193 peptidyl-amino acid modification; GO:0018199 peptidyl-glutamine modification; GO:0019538 protein metabolic process; GO:0036211 p…	GO:0005622 intracellular; GO:0005623 cell; GO:0005737 cytoplasm; GO:0005794 Golgi apparatus; GO:0012505 endomembrane system; GO:0043226 organelle; GO:0043227 membrane-bounded organelle; GO:0043229 intracellular organelle; GO:0043231 intracellular membrane-bounded organelle; GO:0044424 intracellular part; GO:0044444 cytoplasmic part; GO:0044464 cell part;	GO:0003824 catalytic activity; GO:0005488 binding; GO:0008270 zinc ion binding; GO:0016603 glutaminyl-peptide cyclotransferase activity; GO:0016740 transferase activity; GO:0016746 transferase activity, transferring acyl groups; GO:0016755 transferase activity, transferring amino-acyl groups; GO:0043167 ion binding; GO:0043169 cation binding; GO:0046872 metal ion binding; GO:0046914 transition me…			O	KOG3946	Glutaminyl cyclase
Q9NV35	Nucleotide triphosphate diphosphatase NUDT15 OS=Homo sapiens OX=9606 GN=NUDT15 PE=1 SV=1	NUDT15	0.6202	0.0131416	Down	18.609	33.5	4	4		0.712674		0.563217	1.01248		1.15413		1.43444	1.55378	0.872413			0.751088	0.945774	mitochondria	K03574	mutT, NUDT15, MTH2; 8-oxo-dGTP diphosphatase [EC:3.6.1.55]		GO:0000278 mitotic cell cycle; GO:0000302 response to reactive oxygen species; GO:0006139 nucleobase-containing compound metabolic process; GO:0006163 purine nucleotide metabolic process; GO:0006195 purine nucleotide catabolic process; GO:0006203 dGTP catabolic process; GO:0006259 DNA metabolic process; GO:0006725 cellular aromatic compound metabolic process; GO:0006753 nucleoside phosphate metab…	GO:0005622 intracellular; GO:0005623 cell; GO:0005737 cytoplasm; GO:0005829 cytosol; GO:0044424 intracellular part; GO:0044444 cytoplasmic part; GO:0044464 cell part;	GO:0003824 catalytic activity; GO:0008413 8-oxo-7,8-dihydroguanosine triphosphate pyrophosphatase activity; GO:0016462 pyrophosphatase activity; GO:0016787 hydrolase activity; GO:0016817 hydrolase activity, acting on acid anhydrides; GO:0016818 hydrolase activity, acting on acid anhydrides, in phosphorus-containing anhydrides; GO:0017110 nucleoside-diphosphatase activity; GO:0035539 8-oxo-7,8-dih…	PF00293	NUDIX domain
Q9NR12	PDZ and LIM domain protein 7 OS=Homo sapiens OX=9606 GN=PDLIM7 PE=1 SV=1	PDLIM7	1.7505	0.0264398	Up	49.844	40.3	15	15	1.6382	1.76355	1.73535	1.08785	0.605813	0.509187	0.707519	0.797955	0.487379	0.468052	1.13683	0.741635	0.610475	1.28971	1.42049	nucleus	K19867	LDB3; LIM domain-binding protein 3		GO:0000902 cell morphogenesis; GO:0000904 cell morphogenesis involved in differentiation; GO:0006810 transport; GO:0006897 endocytosis; GO:0006898 receptor-mediated endocytosis; GO:0006928 movement of cell or subcellular component; GO:0006935 chemotaxis; GO:0006996 organelle organization; GO:0007010 cytoskeleton organization; GO:0007275 multicellular organism development; GO:0007399 nervous syste…	GO:0001725 stress fiber; GO:0001726 ruffle; GO:0005622 intracellular; GO:0005623 cell; GO:0005634 nucleus; GO:0005737 cytoplasm; GO:0005829 cytosol; GO:0005856 cytoskeleton; GO:0005911 cell-cell junction; GO:0005912 adherens junction; GO:0005913 cell-cell adherens junction; GO:0005924 cell-substrate adherens junction; GO:0005925 focal adhesion; GO:0015629 actin cytoskeleton; GO:0030054 cell junct…		PF00595; PF00412	PDZ domain (Also known as DHR or GLGF); LIM domain	TZ	KOG1703	Adaptor protein Enigma and related PDZ-LIM proteins
Q9NQ89	Protein C12orf4 OS=Homo sapiens OX=9606 GN=C12orf4 PE=1 SV=1	C12orf4	2.1059	0.0227884	Up	63.8	6.7	3	3	0.909122	0.697163				0.558137	0.738776				1.21457	1.66754	1.21469			nucleus				GO:0002682 regulation of immune system process; GO:0002684 positive regulation of immune system process; GO:0002694 regulation of leukocyte activation; GO:0002697 regulation of immune effector process; GO:0002699 positive regulation of immune effector process; GO:0002703 regulation of leukocyte mediated immunity; GO:0002886 regulation of myeloid leukocyte mediated immunity; GO:0017157 regulation …	GO:0005622 intracellular; GO:0005623 cell; GO:0005737 cytoplasm; GO:0044424 intracellular part; GO:0044464 cell part;				S	KOG4506	Uncharacterized conserved protein
Q9HBL0	Tensin-1 OS=Homo sapiens OX=9606 GN=TNS1 PE=1 SV=2	TNS1	1.6937	0.036445	Up	185.7	47	56	55	1.57908	1.68944	1.69804	0.857156	0.736777	0.661555	0.708775	0.845779	0.451528	0.465464	1.31539	0.83617	0.666153	0.884746	1.60396	nucleus	K18080	TNS; tensin			GO:0005912 adherens junction; GO:0005924 cell-substrate adherens junction; GO:0005925 focal adhesion; GO:0030054 cell junction; GO:0030055 cell-substrate junction; GO:0070161 anchoring junction;		PF00017	SH2 domain	TZ	KOG2283	Clathrin coat dissociation kinase GAK/PTEN/Auxilin and related tyrosine phosphatases
Q9H8M7	Ubiquitin carboxyl-terminal hydrolase MINDY-3 OS=Homo sapiens OX=9606 GN=MINDY3 PE=1 SV=1	MINDY3	0.5139	0.0276487	Down	49.724	5.6	2	2	0.414005			1.19966					1.62715	1.52218	0.717093	0.56194		1.02254	0.93544	nucleus	K22647	MINDY3_4; ubiquitin carboxyl-terminal hydrolase MINDY-3/4 [EC:3.4.19.12]		GO:0006464 cellular protein modification process; GO:0006508 proteolysis; GO:0006807 nitrogen compound metabolic process; GO:0008152 metabolic process; GO:0009987 cellular process; GO:0016579 protein deubiquitination; GO:0019538 protein metabolic process; GO:0036211 protein modification process; GO:0043170 macromolecule metabolic process; GO:0043412 macromolecule modification; GO:0044237 cellular…	GO:0005622 intracellular; GO:0005623 cell; GO:0005634 nucleus; GO:0005635 nuclear envelope; GO:0005654 nucleoplasm; GO:0012505 endomembrane system; GO:0016020 membrane; GO:0031090 organelle membrane; GO:0031965 nuclear membrane; GO:0031967 organelle envelope; GO:0031974 membrane-enclosed lumen; GO:0031975 envelope; GO:0031981 nuclear lumen; GO:0043226 organelle; GO:0043227 membrane-bounded organe…	GO:0003824 catalytic activity; GO:0004180 carboxypeptidase activity; GO:0008233 peptidase activity; GO:0008234 cysteine-type peptidase activity; GO:0008238 exopeptidase activity; GO:0016787 hydrolase activity; GO:0016807 cysteine-type carboxypeptidase activity; GO:0070004 cysteine-type exopeptidase activity; GO:0070011 peptidase activity, acting on L-amino acid peptides; GO:0101005 ubiquitinyl hy…	PF13898	Domain of unknown function (DUF4205)	S	KOG2871	Uncharacterized conserved protein
Q9H8L6	Multimerin-2 OS=Homo sapiens OX=9606 GN=MMRN2 PE=1 SV=2	MMRN2	1.5502	0.0438577	Up	104.41	13.7	9	9	1.15947	0.981879	0.936585	1.08388	1.12146	0.628792	1.01403	0.75565	0.758697	0.653052	1.51734	0.908262	0.710296	1.24784	1.52277	extracellular				GO:0001525 angiogenesis; GO:0001568 blood vessel development; GO:0001667 ameboidal-type cell migration; GO:0001944 vasculature development; GO:0002040 sprouting angiogenesis; GO:0002042 cell migration involved in sprouting angiogenesis; GO:0006928 movement of cell or subcellular component; GO:0007275 multicellular organism development; GO:0009653 anatomical structure morphogenesis; GO:0009966 reg…	GO:0005576 extracellular region; GO:0005604 basement membrane; GO:0005615 extracellular space; GO:0031012 extracellular matrix; GO:0044421 extracellular region part;		PF07546; PF00386	EMI domain; C1q domain
Q9BX66	Sorbin and SH3 domain-containing protein 1 OS=Homo sapiens OX=9606 GN=SORBS1 PE=1 SV=3	SORBS1	1.5931	0.00520014	Up	142.51	28.6	29	28	1.49889	1.45023	1.49431	1.02498	0.683493	0.730943	0.550756	0.840343	0.700025	0.59016	1.17992	0.847014	0.890751	1.10416	1.41403	nucleus	K06086	SORBS1, SH3D5, PONSIN, CAP; sorbin and SH3 domain containing 1	map03320 PPAR signaling pathway; map04520 Adherens junction; map04910 Insulin signaling pathway	GO:0003008 system process; GO:0003012 muscle system process; GO:0005979 regulation of glycogen biosynthetic process; GO:0006109 regulation of carbohydrate metabolic process; GO:0006936 muscle contraction; GO:0006950 response to stress; GO:0006996 organelle organization; GO:0007010 cytoskeleton organization; GO:0007015 actin filament organization; GO:0007044 cell-substrate junction assembly; GO:00…	GO:0001725 stress fiber; GO:0005622 intracellular; GO:0005623 cell; GO:0005634 nucleus; GO:0005737 cytoplasm; GO:0005813 centrosome; GO:0005815 microtubule organizing center; GO:0005829 cytosol; GO:0005856 cytoskeleton; GO:0005886 plasma membrane; GO:0005887 integral component of plasma membrane; GO:0005899 insulin receptor complex; GO:0005911 cell-cell junction; GO:0005912 adherens junction; GO:…	GO:0003779 actin binding; GO:0005070 SH3/SH2 adaptor activity; GO:0005102 receptor binding; GO:0005158 insulin receptor binding; GO:0005488 binding; GO:0005515 protein binding; GO:0008092 cytoskeletal protein binding; GO:0008134 transcription factor binding; GO:0019899 enzyme binding; GO:0019900 kinase binding; GO:0019901 protein kinase binding; GO:0030674 protein binding, bridging; GO:0031625 ub…	PF07653; PF00018	Variant SH3 domain; SH3 domain	Z	KOG4225	Sorbin and SH3 domain-containing protein
Q9BQ52	Zinc phosphodiesterase ELAC protein 2 OS=Homo sapiens OX=9606 GN=ELAC2 PE=1 SV=2	ELAC2	2.1073	0.00752958	Up	92.218	25.7	15	15	0.968941	1.1268	0.734979	1.28492	1.23025	0.779405	0.347456	0.733594	0.81866	0.427805	1.513	0.995028	0.873798	1.52202	1.64334	mitochondria	K00784	rnz; ribonuclease Z [EC:3.1.26.11]	map03013 RNA transport	GO:0000959 mitochondrial RNA metabolic process; GO:0000963 mitochondrial RNA processing; GO:0006139 nucleobase-containing compound metabolic process; GO:0006396 RNA processing; GO:0006399 tRNA metabolic process; GO:0006725 cellular aromatic compound metabolic process; GO:0006807 nitrogen compound metabolic process; GO:0008033 tRNA processing; GO:0008152 metabolic process; GO:0009987 cellular proc…	GO:0005622 intracellular; GO:0005623 cell; GO:0005634 nucleus; GO:0005654 nucleoplasm; GO:0005737 cytoplasm; GO:0005739 mitochondrion; GO:0005759 mitochondrial matrix; GO:0009295 nucleoid; GO:0031974 membrane-enclosed lumen; GO:0031981 nuclear lumen; GO:0042645 mitochondrial nucleoid; GO:0043226 organelle; GO:0043227 membrane-bounded organelle; GO:0043228 non-membrane-bounded organelle; GO:004322…	GO:0003824 catalytic activity; GO:0004518 nuclease activity; GO:0004519 endonuclease activity; GO:0004521 endoribonuclease activity; GO:0004540 ribonuclease activity; GO:0004549 tRNA-specific ribonuclease activity; GO:0016787 hydrolase activity; GO:0016788 hydrolase activity, acting on ester bonds; GO:0016891 endoribonuclease activity, producing 5'-phosphomonoesters; GO:0016893 endonuclease activ…	PF13691; PF12706	Family description; Beta-lactamase superfamily domain	L	KOG2121	Predicted metal-dependent hydrolase (beta-lactamase superfamily)
Q9BQ13	BTB/POZ domain-containing protein KCTD14 OS=Homo sapiens OX=9606 GN=KCTD14 PE=1 SV=2	KCTD14	0.5489	0.00420255	Down	29.591	22	5	5	0.247602	0.609578	0.858761	0.831325	0.597666	1.42769	1.54461	1.90235	1.24625	1.53315	0.635885	1.14588	0.770751	0.554056	1.09445	nucleus	K21917	KCTD7_14; BTB/POZ domain-containing protein KCTD7/14					PF02214	K+ channel tetramerisation domain	S	KOG2723	Uncharacterized conserved protein, contains BTB/POZ domain
Q99735	Microsomal glutathione S-transferase 2 OS=Homo sapiens OX=9606 GN=MGST2 PE=1 SV=1	MGST2	0.6666	0.0314957	Down	16.62	17.7	2	2				0.873068	1.06414			1.28926	1.061	1.15481				0.85998	0.697742	extracellular	K00799	GST, gst; glutathione S-transferase [EC:2.5.1.18]	map00480 Glutathione metabolism; map00980 Metabolism of xenobiotics by cytochrome P450; map00982 Drug metabolism - cytochrome P450; map00983 Drug metabolism - other enzymes; map01100 Metabolic pathways; map01524 Platinum drug resistance; map04212 Longevity regulating pathway - worm; map05200 Pathways in cancer; map05204 Chemical carcinogenesis; map05225 Hepatocellular carcinoma; map05418 Fluid sh…	GO:0006082 organic acid metabolic process; GO:0006518 peptide metabolic process; GO:0006575 cellular modified amino acid metabolic process; GO:0006629 lipid metabolic process; GO:0006643 membrane lipid metabolic process; GO:0006690 icosanoid metabolic process; GO:0006691 leukotriene metabolic process; GO:0006749 glutathione metabolic process; GO:0006750 glutathione biosynthetic process; GO:000679…	GO:0005622 intracellular; GO:0005623 cell; GO:0005634 nucleus; GO:0005635 nuclear envelope; GO:0005737 cytoplasm; GO:0005783 endoplasmic reticulum; GO:0005789 endoplasmic reticulum membrane; GO:0005886 plasma membrane; GO:0012505 endomembrane system; GO:0016020 membrane; GO:0031967 organelle envelope; GO:0031975 envelope; GO:0031984 organelle subcompartment; GO:0042175 nuclear outer membrane-endo…	GO:0003824 catalytic activity; GO:0004364 glutathione transferase activity; GO:0004464 leukotriene-C4 synthase activity; GO:0004601 peroxidase activity; GO:0004602 glutathione peroxidase activity; GO:0016209 antioxidant activity; GO:0016491 oxidoreductase activity; GO:0016684 oxidoreductase activity, acting on peroxide as acceptor; GO:0016740 transferase activity; GO:0016765 transferase activity,…
Q96S06	Lipase maturation factor 1 OS=Homo sapiens OX=9606 GN=LMF1 PE=1 SV=1	LMF1	0.5892	0.0454308	Down	64.873	8.6	3	3	0.640188	0.942131	0.781174	0.388059	0.71123	1.18089	1.03968	2.02116	1.72246	1.29541	1.16755	0.797122	1.35348	0.491486	0.467969	plasma membrane	K23555	LMF1; lipase maturation factor 1		GO:0002790 peptide secretion; GO:0006464 cellular protein modification process; GO:0006486 protein glycosylation; GO:0006629 lipid metabolic process; GO:0006638 neutral lipid metabolic process; GO:0006639 acylglycerol metabolic process; GO:0006641 triglyceride metabolic process; GO:0006807 nitrogen compound metabolic process; GO:0006810 transport; GO:0006888 ER to Golgi vesicle-mediated transport…	GO:0005622 intracellular; GO:0005623 cell; GO:0005737 cytoplasm; GO:0005783 endoplasmic reticulum; GO:0005789 endoplasmic reticulum membrane; GO:0012505 endomembrane system; GO:0016020 membrane; GO:0031984 organelle subcompartment; GO:0042175 nuclear outer membrane-endoplasmic reticulum membrane network; GO:0043226 organelle; GO:0043227 membrane-bounded organelle; GO:0043229 intracellular organel…
Q96KC8	DnaJ homolog subfamily C member 1 OS=Homo sapiens OX=9606 GN=DNAJC1 PE=1 SV=1	DNAJC1	0.5449	0.0119562	Down	63.882	17	8	8	0.726607	1.03772	0.824752	0.780803	0.857886	1.89765	1.34468	0.815165	1.28111	1.63406	0.562739	0.715888	0.959104	0.97126	0.590577	plasma membrane	K09521	DNAJC1; DnaJ homolog subfamily C member 1	map04141 Protein processing in endoplasmic reticulum	GO:0002791 regulation of peptide secretion; GO:0006355 regulation of transcription, DNA-templated; GO:0006357 regulation of transcription from RNA polymerase II promoter; GO:0006417 regulation of translation; GO:0006457 protein folding; GO:0009889 regulation of biosynthetic process; GO:0009892 negative regulation of metabolic process; GO:0009987 cellular process; GO:0010468 regulation of gene exp…	GO:0005622 intracellular; GO:0005623 cell; GO:0005634 nucleus; GO:0005635 nuclear envelope; GO:0005737 cytoplasm; GO:0005783 endoplasmic reticulum; GO:0005788 endoplasmic reticulum lumen; GO:0005789 endoplasmic reticulum membrane; GO:0005886 plasma membrane; GO:0012505 endomembrane system; GO:0016020 membrane; GO:0016021 integral component of membrane; GO:0031090 organelle membrane; GO:0031224 in…	GO:0000981 RNA polymerase II transcription factor activity, sequence-specific DNA binding; GO:0001671 ATPase activator activity; GO:0003700 transcription factor activity, sequence-specific DNA binding; GO:0005488 binding; GO:0005515 protein binding; GO:0008047 enzyme activator activity; GO:0030234 enzyme regulator activity; GO:0043021 ribonucleoprotein complex binding; GO:0043022 ribosome binding…	PF00226; PF00249	DnaJ domain; Myb-like DNA-binding domain	O	KOG0724	Zuotin and related molecular chaperones (DnaJ superfamily), contains DNA-binding domains
Q96JH7	Deubiquitinating protein VCIP135 OS=Homo sapiens OX=9606 GN=VCPIP1 PE=1 SV=2	VCPIP1	1.6187	0.0199806	Up	134.32	15.8	14	14	1.16542	1.1915	1.2685	0.86438	0.753253	1.06234	0.631693	0.873571	0.436482	0.721758	1.4307	1.42066	1.1311	0.874514	1.17412	cytoplasm,nucleus	K11861	VCPIP1, VCIP135; deubiquitinating protein VCIP135 [EC:3.4.19.12]		GO:0000278 mitotic cell cycle; GO:0006464 cellular protein modification process; GO:0006508 proteolysis; GO:0006807 nitrogen compound metabolic process; GO:0006996 organelle organization; GO:0007030 Golgi organization; GO:0007049 cell cycle; GO:0008152 metabolic process; GO:0009987 cellular process; GO:0010256 endomembrane system organization; GO:0016043 cellular component organization; GO:001632…	GO:0005622 intracellular; GO:0005623 cell; GO:0005737 cytoplasm; GO:0005783 endoplasmic reticulum; GO:0005788 endoplasmic reticulum lumen; GO:0012505 endomembrane system; GO:0031974 membrane-enclosed lumen; GO:0043226 organelle; GO:0043227 membrane-bounded organelle; GO:0043229 intracellular organelle; GO:0043231 intracellular membrane-bounded organelle; GO:0043233 organelle lumen; GO:0044422 org…	GO:0003824 catalytic activity; GO:0004843 thiol-dependent ubiquitin-specific protease activity; GO:0008233 peptidase activity; GO:0008234 cysteine-type peptidase activity; GO:0016787 hydrolase activity; GO:0019783 ubiquitin-like protein-specific protease activity; GO:0036459 thiol-dependent ubiquitinyl hydrolase activity; GO:0070011 peptidase activity, acting on L-amino acid peptides; GO:0101005 …			T	KOG4345	NF-kappa B regulator AP20/Cezanne
Q96HJ9	Protein FMC1 homolog OS=Homo sapiens OX=9606 GN=FMC1 PE=1 SV=2	FMC1	0.6012	0.0456553	Down	12.749	30.1	3	3				0.885366	0.830333				1.3136	1.36215				0.894408	0.714145	mitochondria				GO:0006996 organelle organization; GO:0007005 mitochondrion organization; GO:0009987 cellular process; GO:0016043 cellular component organization; GO:0022607 cellular component assembly; GO:0033615 mitochondrial proton-transporting ATP synthase complex assembly; GO:0034622 cellular macromolecular complex assembly; GO:0043461 proton-transporting ATP synthase complex assembly; GO:0043933 macromolec…	GO:0005622 intracellular; GO:0005623 cell; GO:0005737 cytoplasm; GO:0005739 mitochondrion; GO:0043226 organelle; GO:0043227 membrane-bounded organelle; GO:0043229 intracellular organelle; GO:0043231 intracellular membrane-bounded organelle; GO:0044424 intracellular part; GO:0044444 cytoplasmic part; GO:0044464 cell part;
Q96FQ6	Protein S100-A16 OS=Homo sapiens OX=9606 GN=S100A16 PE=1 SV=1	S100A16	0.6273	0.0211508	Down	11.801	44.7	4	4	0.752617	0.689649	1.61103	0.817759	1.3302	1.72291	0.86449	1.36753	0.893066	1.17332	1.00929	0.664973	0.808809	0.636538	0.657813	cytoplasm	K23768			GO:0010035 response to inorganic substance; GO:0010038 response to metal ion; GO:0042221 response to chemical; GO:0050896 response to stimulus; GO:0051592 response to calcium ion;	GO:0005576 extracellular region; GO:0005615 extracellular space; GO:0005622 intracellular; GO:0005623 cell; GO:0005634 nucleus; GO:0005730 nucleolus; GO:0005737 cytoplasm; GO:0005829 cytosol; GO:0005886 plasma membrane; GO:0016020 membrane; GO:0031974 membrane-enclosed lumen; GO:0031981 nuclear lumen; GO:0043226 organelle; GO:0043227 membrane-bounded organelle; GO:0043228 non-membrane-bounded org…	GO:0005488 binding; GO:0005509 calcium ion binding; GO:0005515 protein binding; GO:0042802 identical protein binding; GO:0042803 protein homodimerization activity; GO:0043167 ion binding; GO:0043169 cation binding; GO:0046872 metal ion binding; GO:0046983 protein dimerization activity;	PF01023	S-100/ICaBP type calcium binding domain
Q96BW9	Phosphatidate cytidylyltransferase, mitochondrial OS=Homo sapiens OX=9606 GN=TAMM41 PE=1 SV=2	TAMM41	1.5819	0.00422322	Up	51.066	8.6	3	3	0.586475		0.730813	1.59078	0.939515	0.673109	0.969044	0.814338	1.018	0.708122		1.33783	1.33778	1.2942		cytoplasm	K17807	TAM41, MMP37; mitochondrial translocator assembly and maintenance protein 41		GO:0006629 lipid metabolic process; GO:0006644 phospholipid metabolic process; GO:0006650 glycerophospholipid metabolic process; GO:0006655 phosphatidylglycerol biosynthetic process; GO:0006793 phosphorus metabolic process; GO:0006796 phosphate-containing compound metabolic process; GO:0008152 metabolic process; GO:0008610 lipid biosynthetic process; GO:0008654 phospholipid biosynthetic process; …	GO:0005622 intracellular; GO:0005623 cell; GO:0005737 cytoplasm; GO:0005739 mitochondrion; GO:0005740 mitochondrial envelope; GO:0005743 mitochondrial inner membrane; GO:0016020 membrane; GO:0019866 organelle inner membrane; GO:0019898 extrinsic component of membrane; GO:0031090 organelle membrane; GO:0031312 extrinsic component of organelle membrane; GO:0031314 extrinsic component of mitochondri…	GO:0003824 catalytic activity; GO:0004605 phosphatidate cytidylyltransferase activity; GO:0016740 transferase activity; GO:0016772 transferase activity, transferring phosphorus-containing groups; GO:0016779 nucleotidyltransferase activity; GO:0070567 cytidylyltransferase activity;			H	KOG2986	Uncharacterized conserved protein
Q96AC1	Fermitin family homolog 2 OS=Homo sapiens OX=9606 GN=FERMT2 PE=1 SV=1	FERMT2	1.5439	0.0441745	Up	77.86	32.6	22	20	1.43302	1.83743	1.64322	0.633983	0.808592	0.69709	0.662181	0.990945	0.490517	0.557134	1.49172	1.1515	0.683421	0.840346	1.0789	nucleus	K17083	FERMT2, KIND2; kindlin 2		GO:0000902 cell morphogenesis; GO:0000904 cell morphogenesis involved in differentiation; GO:0007044 cell-substrate junction assembly; GO:0007045 cell-substrate adherens junction assembly; GO:0007154 cell communication; GO:0007155 cell adhesion; GO:0007160 cell-matrix adhesion; GO:0007165 signal transduction; GO:0007166 cell surface receptor signaling pathway; GO:0007167 enzyme linked receptor pr…	GO:0005622 intracellular; GO:0005623 cell; GO:0005634 nucleus; GO:0005654 nucleoplasm; GO:0005737 cytoplasm; GO:0005829 cytosol; GO:0005886 plasma membrane; GO:0005912 adherens junction; GO:0005924 cell-substrate adherens junction; GO:0005925 focal adhesion; GO:0009898 cytoplasmic side of plasma membrane; GO:0009986 cell surface; GO:0016020 membrane; GO:0019897 extrinsic component of plasma membr…	GO:0003779 actin binding; GO:0005488 binding; GO:0005515 protein binding; GO:0005543 phospholipid binding; GO:0005547 phosphatidylinositol-3,4,5-trisphosphate binding; GO:0008092 cytoskeletal protein binding; GO:0008289 lipid binding; GO:0035091 phosphatidylinositol binding; GO:0043167 ion binding; GO:0043168 anion binding; GO:0044877 macromolecular complex binding; GO:0051015 actin filament bind…	PF00373; PF00169	FERM central domain; PH domain	D	KOG3727	Mitogen inducible gene product (contains ERM and PH domains)
Q93052	Lipoma-preferred partner OS=Homo sapiens OX=9606 GN=LPP PE=1 SV=1	LPP	1.6148	0.00704722	Up	65.746	53.8	22	22	1.64557	1.5936	1.93471	0.78338	0.617817	0.661938	0.666159	0.863151	0.472764	0.558008	1.2488	1.11346	0.790807	0.868572	1.18127	nucleus	K16676	LPP; lipoma-prefererred partner	map04391 Hippo signaling pathway - fly		GO:0005622 intracellular; GO:0005623 cell; GO:0005634 nucleus; GO:0005737 cytoplasm; GO:0005829 cytosol; GO:0005886 plasma membrane; GO:0005912 adherens junction; GO:0005924 cell-substrate adherens junction; GO:0005925 focal adhesion; GO:0016020 membrane; GO:0030054 cell junction; GO:0030055 cell-substrate junction; GO:0043226 organelle; GO:0043227 membrane-bounded organelle; GO:0043229 intracell…		PF00412	LIM domain	T	KOG1704	FOG: LIM domain
Q8WW59	SPRY domain-containing protein 4 OS=Homo sapiens OX=9606 GN=SPRYD4 PE=1 SV=2	SPRYD4	0.5768	0.0312028	Down	23.128	35.3	7	7	0.985995	0.917986	0.777483	0.660129	0.995674	1.11493	0.957981	2.1194	1.23114	1.33896	0.884761	0.420989	1.18711	0.754283	0.653169	mitochondria					GO:0005622 intracellular; GO:0005623 cell; GO:0005634 nucleus; GO:0043226 organelle; GO:0043227 membrane-bounded organelle; GO:0043229 intracellular organelle; GO:0043231 intracellular membrane-bounded organelle; GO:0044424 intracellular part; GO:0044464 cell part;				O	KOG2177	Predicted E3 ubiquitin ligase
Q8WVV4	Protein POF1B OS=Homo sapiens OX=9606 GN=POF1B PE=1 SV=3	POF1B	0.6617	0.0151092	Down	68.064	47.5	21	21	0.606494	0.558094	1.36079	0.846465	1.18537	1.52833	1.2343	1.41626	1.03199	1.07343	0.790116	1.26632	0.742235	0.641951	0.717871	cytoplasm,nucleus				GO:0000902 cell morphogenesis; GO:0000904 cell morphogenesis involved in differentiation; GO:0002064 epithelial cell development; GO:0003382 epithelial cell morphogenesis; GO:0006996 organelle organization; GO:0007010 cytoskeleton organization; GO:0007015 actin filament organization; GO:0007043 cell-cell junction assembly; GO:0009653 anatomical structure morphogenesis; GO:0009888 tissue developme…	GO:0005622 intracellular; GO:0005623 cell; GO:0005856 cytoskeleton; GO:0005884 actin filament; GO:0005911 cell-cell junction; GO:0005912 adherens junction; GO:0005923 bicellular tight junction; GO:0015629 actin cytoskeleton; GO:0030054 cell junction; GO:0043226 organelle; GO:0043228 non-membrane-bounded organelle; GO:0043229 intracellular organelle; GO:0043232 intracellular non-membrane-bounded o…	GO:0003779 actin binding; GO:0005488 binding; GO:0005515 protein binding; GO:0008092 cytoskeletal protein binding; GO:0044877 macromolecular complex binding; GO:0051015 actin filament binding;
Q8TED0	U3 small nucleolar RNA-associated protein 15 homolog OS=Homo sapiens OX=9606 GN=UTP15 PE=1 SV=3	UTP15	1.8099	0.0186751	Up	58.414	16.2	6	5	0.121749	1.07536	0.948558	1.03391	1.34279	0.532812			0.812218	0.845763	1.17334	1.11008		1.75936	1.24407	cytoplasm	K14549	UTP15; U3 small nucleolar RNA-associated protein 15	map03008 Ribosome biogenesis in eukaryotes	GO:0006139 nucleobase-containing compound metabolic process; GO:0006355 regulation of transcription, DNA-templated; GO:0006356 regulation of transcription from RNA polymerase I promoter; GO:0006364 rRNA processing; GO:0006396 RNA processing; GO:0006725 cellular aromatic compound metabolic process; GO:0006807 nitrogen compound metabolic process; GO:0008152 metabolic process; GO:0009889 regulation …	GO:0001650 fibrillar center; GO:0005622 intracellular; GO:0005623 cell; GO:0005634 nucleus; GO:0005654 nucleoplasm; GO:0005730 nucleolus; GO:0005737 cytoplasm; GO:0005783 endoplasmic reticulum; GO:0012505 endomembrane system; GO:0031974 membrane-enclosed lumen; GO:0031981 nuclear lumen; GO:0043226 organelle; GO:0043227 membrane-bounded organelle; GO:0043228 non-membrane-bounded organelle; GO:0043…				A	KOG0310	Conserved WD40 repeat-containing protein
Q8NHP8	Putative phospholipase B-like 2 OS=Homo sapiens OX=9606 GN=PLBD2 PE=1 SV=2	PLBD2	1.7853	0.0226558	Up	65.471	9.8	4	4	1.11115	0.979414	0.781566	1.4985	0.535982	1.08219	0.93169	0.472978	0.499458	0.637459	1.64455	1.54827	1.27251	0.762258	1.24202	extracellular					GO:0000323 lytic vacuole; GO:0005622 intracellular; GO:0005623 cell; GO:0005737 cytoplasm; GO:0005764 lysosome; GO:0005773 vacuole; GO:0043226 organelle; GO:0043227 membrane-bounded organelle; GO:0043229 intracellular organelle; GO:0043231 intracellular membrane-bounded organelle; GO:0044424 intracellular part; GO:0044444 cytoplasmic part; GO:0044464 cell part;				I	KOG3774	Uncharacterized conserved protein Lama
Q8NF91	Nesprin-1 OS=Homo sapiens OX=9606 GN=SYNE1 PE=1 SV=4	SYNE1	1.545	0.0344548	Up	1011.1	7.6	52	52	0.959516	1.00943	1.33367	1.15073	0.698444	0.715441	1.07158	0.461781	0.829498	0.791291	1.31858	1.57474	1.01737	0.833612	1.23431	nucleus	K19326	SYNE1; nesprin-1		GO:0002053 positive regulation of mesenchymal cell proliferation; GO:0002090 regulation of receptor internalization; GO:0006810 transport; GO:0006996 organelle organization; GO:0006997 nucleus organization; GO:0007010 cytoskeleton organization; GO:0007030 Golgi organization; GO:0007097 nuclear migration; GO:0007275 multicellular organism development; GO:0007399 nervous system development; GO:0008…	GO:0000932 P-body; GO:0005622 intracellular; GO:0005623 cell; GO:0005634 nucleus; GO:0005635 nuclear envelope; GO:0005654 nucleoplasm; GO:0005730 nucleolus; GO:0005737 cytoplasm; GO:0005794 Golgi apparatus; GO:0005819 spindle; GO:0005856 cytoskeleton; GO:0005886 plasma membrane; GO:0012505 endomembrane system; GO:0015630 microtubule cytoskeleton; GO:0016020 membrane; GO:0016021 integral component…	GO:0003779 actin binding; GO:0005102 receptor binding; GO:0005488 binding; GO:0005515 protein binding; GO:0005521 lamin binding; GO:0008092 cytoskeletal protein binding; GO:0019899 enzyme binding; GO:0042802 identical protein binding; GO:0042803 protein homodimerization activity; GO:0044877 macromolecular complex binding; GO:0046983 protein dimerization activity; GO:0051015 actin filament binding;	PF00307; PF00435; PF10541	Calponin homology (CH) domain; Spectrin repeat; Nuclear envelope localisation domain	Z	KOG0516	Dystonin, GAS (Growth-arrest-specific protein), and related proteins
Q8NCL4	Polypeptide N-acetylgalactosaminyltransferase 6 OS=Homo sapiens OX=9606 GN=GALNT6 PE=2 SV=2	GALNT6	0.6376	0.00223863	Down	71.158	22.7	12	12	0.41696	0.628209	0.947625	0.669268	1.1955	1.21412	1.25932	1.65657	1.21022	1.46404	0.868271	1.00245	0.914235	0.928906	0.624304	extracellular	K00710	GALNT; polypeptide N-acetylgalactosaminyltransferase [EC:2.4.1.41]	map00512 Mucin type O-glycan biosynthesis; map00514 Other types of O-glycan biosynthesis; map01100 Metabolic pathways	GO:0006464 cellular protein modification process; GO:0006486 protein glycosylation; GO:0006493 protein O-linked glycosylation; GO:0006807 nitrogen compound metabolic process; GO:0008152 metabolic process; GO:0009058 biosynthetic process; GO:0009059 macromolecule biosynthetic process; GO:0009100 glycoprotein metabolic process; GO:0009101 glycoprotein biosynthetic process; GO:0009987 cellular proce…	GO:0000139 Golgi membrane; GO:0005622 intracellular; GO:0005623 cell; GO:0005737 cytoplasm; GO:0005794 Golgi apparatus; GO:0012505 endomembrane system; GO:0016020 membrane; GO:0031090 organelle membrane; GO:0031984 organelle subcompartment; GO:0043226 organelle; GO:0043227 membrane-bounded organelle; GO:0043229 intracellular organelle; GO:0043231 intracellular membrane-bounded organelle; GO:00444…	GO:0003824 catalytic activity; GO:0004653 polypeptide N-acetylgalactosaminyltransferase activity; GO:0008194 UDP-glycosyltransferase activity; GO:0008376 acetylgalactosaminyltransferase activity; GO:0016740 transferase activity; GO:0016757 transferase activity, transferring glycosyl groups; GO:0016758 transferase activity, transferring hexosyl groups;	PF00652	Ricin-type beta-trefoil lectin domain	O	KOG3736	Polypeptide N-acetylgalactosaminyltransferase
Q8NBJ9	SID1 transmembrane family member 2 OS=Homo sapiens OX=9606 GN=SIDT2 PE=1 SV=2	SIDT2	0.5027	0.0195415	Down	94.453	6.6	5	5	0.409434	0.610976	0.659908	0.636625	1.21168		1.29649	2.07352	1.42868	1.35323	0.504145		0.944458		0.870851	plasma membrane				GO:0006139 nucleobase-containing compound metabolic process; GO:0006401 RNA catabolic process; GO:0006403 RNA localization; GO:0006725 cellular aromatic compound metabolic process; GO:0006807 nitrogen compound metabolic process; GO:0006810 transport; GO:0008152 metabolic process; GO:0009056 catabolic process; GO:0009057 macromolecule catabolic process; GO:0009987 cellular process; GO:0015931 nucl…	GO:0000323 lytic vacuole; GO:0005622 intracellular; GO:0005623 cell; GO:0005737 cytoplasm; GO:0005764 lysosome; GO:0005765 lysosomal membrane; GO:0005773 vacuole; GO:0005774 vacuolar membrane; GO:0005886 plasma membrane; GO:0016020 membrane; GO:0031090 organelle membrane; GO:0043226 organelle; GO:0043227 membrane-bounded organelle; GO:0043229 intracellular organelle; GO:0043231 intracellular memb…	GO:0005215 transporter activity; GO:0005488 binding; GO:0015932 nucleobase-containing compound transmembrane transporter activity; GO:0022857 transmembrane transporter activity; GO:0022884 macromolecule transmembrane transporter activity; GO:0035612 AP-2 adaptor complex binding; GO:0035650 AP-1 adaptor complex binding; GO:0044877 macromolecular complex binding; GO:0051032 nucleic acid transmembra…
Q8N118	Cytochrome P450 4X1 OS=Homo sapiens OX=9606 GN=CYP4X1 PE=1 SV=1	CYP4X1	2.3557	0.0249116	Up	58.875	4.3	2	2		1.07593		0.659937	0.580525	0.439602	0.869925		0.682164		1.84964		1.70351	1.13876		endoplasmic reticulum	K07428	CYP4X; cytochrome P450 family 4 subfamily X [EC:1.14.14.1]	map04726 Serotonergic synapse				PF00067	Cytochrome P450	Q	KOG0157	Cytochrome P450 CYP4/CYP19/CYP26 subfamilies
Q8IVI9	Nostrin OS=Homo sapiens OX=9606 GN=NOSTRIN PE=1 SV=2	NOSTRIN	1.5541	0.00485717	Up	57.659	37.9	15	15	1.11701	1.23755	0.995752	1.20087	1.17351	0.572698	0.713288	0.902418	0.575984	0.867187	0.876305	1.10145	1.28384	1.17802	1.20413	nucleus	K20126	NOSTRIN; nostrin		GO:0006355 regulation of transcription, DNA-templated; GO:0009889 regulation of biosynthetic process; GO:0009890 negative regulation of biosynthetic process; GO:0009892 negative regulation of metabolic process; GO:0010468 regulation of gene expression; GO:0010556 regulation of macromolecule biosynthetic process; GO:0010558 negative regulation of macromolecule biosynthetic process; GO:0010605 nega…	GO:0005622 intracellular; GO:0005623 cell; GO:0005634 nucleus; GO:0005654 nucleoplasm; GO:0005737 cytoplasm; GO:0005886 plasma membrane; GO:0012506 vesicle membrane; GO:0016020 membrane; GO:0016604 nuclear body; GO:0016607 nuclear speck; GO:0030139 endocytic vesicle; GO:0030659 cytoplasmic vesicle membrane; GO:0030666 endocytic vesicle membrane; GO:0031090 organelle membrane; GO:0031410 cytoplasm…	GO:0003676 nucleic acid binding; GO:0003677 DNA binding; GO:0005488 binding; GO:0097159 organic cyclic compound binding; GO:1901363 heterocyclic compound binding;			T	KOG4429	Uncharacterized conserved protein, contains SH3 and FCH domains
Q8IUH4	Palmitoyltransferase ZDHHC13 OS=Homo sapiens OX=9606 GN=ZDHHC13 PE=1 SV=3	ZDHHC13	1.7205	0.021586	Up	70.86	14.3	6	6	0.917686	1.73259	0.701547	0.780978	0.99628	0.769501			0.78467	0.531699	1.47443	1.32548	0.921433	1.06371		plasma membrane	K20032	ZDHHC13_17, HIP14; palmitoyltransferase ZDHHC13/17 [EC:2.3.1.225]		GO:0006810 transport; GO:0006811 ion transport; GO:0006812 cation transport; GO:0015693 magnesium ion transport; GO:0030001 metal ion transport; GO:0034220 ion transmembrane transport; GO:0051179 localization; GO:0051234 establishment of localization; GO:0055085 transmembrane transport; GO:0070838 divalent metal ion transport; GO:0072511 divalent inorganic cation transport; GO:0098655 cation tran…	GO:0000139 Golgi membrane; GO:0005622 intracellular; GO:0005623 cell; GO:0005737 cytoplasm; GO:0005783 endoplasmic reticulum; GO:0005794 Golgi apparatus; GO:0005798 Golgi-associated vesicle; GO:0012505 endomembrane system; GO:0016020 membrane; GO:0030660 Golgi-associated vesicle membrane; GO:0031090 organelle membrane; GO:0031410 cytoplasmic vesicle; GO:0031982 vesicle; GO:0031984 organelle subco…	GO:0003824 catalytic activity; GO:0005215 transporter activity; GO:0008324 cation transmembrane transporter activity; GO:0015075 ion transmembrane transporter activity; GO:0015095 magnesium ion transmembrane transporter activity; GO:0015318 inorganic solute uptake transmembrane transporter activity; GO:0016409 palmitoyltransferase activity; GO:0016740 transferase activity; GO:0016746 transferase …			S	KOG0509	Ankyrin repeat and DHHC-type Zn-finger domain containing proteins
Q86XP6	Gastrokine-2 OS=Homo sapiens OX=9606 GN=GKN2 PE=1 SV=2	GKN2	0.5486	0.0131474	Down	20.486	55.4	8	8	0.486497	0.459017	0.93261	1.08666	1.33517	0.839841	1.14134	1.57383	1.6184	1.73618	0.538713	0.537648	0.807277	0.984253	0.922564	extracellular				GO:0009605 response to external stimulus; GO:0009607 response to biotic stimulus; GO:0009617 response to bacterium; GO:0042127 regulation of cell proliferation; GO:0043207 response to external biotic stimulus; GO:0050789 regulation of biological process; GO:0050794 regulation of cellular process; GO:0050896 response to stimulus; GO:0051704 multi-organism process; GO:0051707 response to other orga…	GO:0005576 extracellular region; GO:0005615 extracellular space; GO:0005623 cell; GO:0044421 extracellular region part; GO:0044464 cell part; GO:0045178 basal part of cell;		PF04089	BRICHOS domain
Q86WR0	Coiled-coil domain-containing protein 25 OS=Homo sapiens OX=9606 GN=CCDC25 PE=1 SV=2	CCDC25	0.6151	0.00484976	Down	24.479	41.8	8	8	0.702523	0.737221	0.630127	1.35122	0.923668	1.89251	1.08194	1.12394	1.1969	1.30178	0.87049	0.685957	1.01806	0.732221	0.751439	nucleus							PF05670	Domain of unknown function (DUF814)	S	KOG3272	Predicted coiled-coil protein
Q86UX2	Inter-alpha-trypsin inhibitor heavy chain H5 OS=Homo sapiens OX=9606 GN=ITIH5 PE=2 SV=2	ITIH5	2.3242	0.028443	Up	104.58	25.9	19	19	2.12017	1.80177	0.531589	1.88249	0.941991	0.20823	0.668758	0.268298	0.550796	0.626879	1.46522	0.495266	0.905279	1.66804	0.865221	plasma membrane							PF00092	von Willebrand factor type A domain
[truncated: 131 more rows]
